# Supplementary material for: Baseline riparian forest and aquatic macrophyte vegetation dataset from the Danube right bank near Draž (Croatia), to support before-after monitoring of side-arm reconnection (2024-2025)
Source: Biodivers Data J. 2026 Jul 16;14:e190669. doi: 10.3897/BDJ.14.e190669 (PMC13397057; doi:10.3897/BDJ.14.e190669)
Supplement: Supplementary material 1 — Event-level data (CSV) [file bdj-14-e190669-s001.csv]

eventID	eventID_raw	year	habitat	samplingProtocol	sampleSizeValue	sampleSizeUnit	plotSize_m2	transectLength_m	decimalLatitude	decimalLongitude	elevation_m	eventDate
forest_Lrnc1_1	Lrnc1 - 1	2024	riparian forest plots (3 x 10x10 m), mean Domin cover	Three 10 x 10 m plots per site; plant cover recorded using Domin scale (0-9); mean of 3 plots reported.	3	plots	100		45.85311	18.80308	103	2024-05-20
forest_Lrnc1_2	Lrnc1 - 2	2024	riparian forest plots (3 x 10x10 m), mean Domin cover	Three 10 x 10 m plots per site; plant cover recorded using Domin scale (0-9); mean of 3 plots reported.	3	plots	100		45.85245	18.80394	100	2024-05-20
forest_Lrnc2_1	Lrnc2 - 1	2024	riparian forest plots (3 x 10x10 m), mean Domin cover	Three 10 x 10 m plots per site; plant cover recorded using Domin scale (0-9); mean of 3 plots reported.	3	plots	100		45.87516	18.81986	91	2024-05-20
forest_Lrnc2_2	Lrnc2 - 2	2024	riparian forest plots (3 x 10x10 m), mean Domin cover	Three 10 x 10 m plots per site; plant cover recorded using Domin scale (0-9); mean of 3 plots reported.	3	plots	100		45.87578	18.82291	93	2024-05-20
forest_Lrnc2_3	Lrnc2 - 3	2024	riparian forest plots (3 x 10x10 m), mean Domin cover	Three 10 x 10 m plots per site; plant cover recorded using Domin scale (0-9); mean of 3 plots reported.	3	plots	100		45.87535	18.82184	95	2024-05-20
forest_Lrnc3_1	Lrnc3 - 1	2024	riparian forest plots (3 x 10x10 m), mean Domin cover	Three 10 x 10 m plots per site; plant cover recorded using Domin scale (0-9); mean of 3 plots reported.	3	plots	100		45.88315	18.81778	88	2024-05-20
forest_Lrnc3_2	Lrnc3 - 2	2024	riparian forest plots (3 x 10x10 m), mean Domin cover	Three 10 x 10 m plots per site; plant cover recorded using Domin scale (0-9); mean of 3 plots reported.	3	plots	100		45.88253	18.81794	94	2024-05-20
forest_Lrnc3_3	Lrnc3 - 3	2024	riparian forest plots (3 x 10x10 m), mean Domin cover	Three 10 x 10 m plots per site; plant cover recorded using Domin scale (0-9); mean of 3 plots reported.	3	plots	100		45.88008	18.8191	105	2024-05-20
forest_Topoljski	Topoljski	2024	riparian forest plots (3 x 10x10 m), mean Domin cover	Three 10 x 10 m plots per site; plant cover recorded using Domin scale (0-9); mean of 3 plots reported.	3	plots	100		45.84903	18.79994	93	2024-05-20
forest_Sarkanj	Sarkanj	2024	riparian forest plots (3 x 10x10 m), mean Domin cover	Three 10 x 10 m plots per site; plant cover recorded using Domin scale (0-9); mean of 3 plots reported.	3	plots	100		45.84716	18.80188	91	2024-05-20
aquatic_Tplj1	Tplj1	2025	aquatic belt transects (3 x 10 m), mean cover class	Three belt transects (10 m) per site; species cover coded in 5 classes; mean of 3 transects reported.	3	belt transects		10	45.84734	18.79867	81	2025-07-30
aquatic_Tplj2	Tplj2	2025	aquatic belt transects (3 x 10 m), mean cover class	Three belt transects (10 m) per site; species cover coded in 5 classes; mean of 3 transects reported.	3	belt transects		10	45.84722	18.79766	81	2025-07-30
aquatic_Tplj3	Tplj3	2025	aquatic belt transects (3 x 10 m), mean cover class	Three belt transects (10 m) per site; species cover coded in 5 classes; mean of 3 transects reported.	3	belt transects		10	45.84726	18.79534	81	2025-07-30
aquatic_Srknj1	Srknj1	2025	aquatic belt transects (3 x 10 m), mean cover class	Three belt transects (10 m) per site; species cover coded in 5 classes; mean of 3 transects reported.	3	belt transects		10	45.84878	18.80597	83	2025-07-30
aquatic_Srknj2	Srknj2	2025	aquatic belt transects (3 x 10 m), mean cover class	Three belt transects (10 m) per site; species cover coded in 5 classes; mean of 3 transects reported.	3	belt transects		10	45.84869	18.80567	83	2025-07-30
aquatic_Srknj3	Srknj3	2025	aquatic belt transects (3 x 10 m), mean cover class	Three belt transects (10 m) per site; species cover coded in 5 classes; mean of 3 transects reported.	3	belt transects		10	45.84784	18.80288	83	2025-07-30
aquatic_Srknj4	Srknj4	2025	aquatic belt transects (3 x 10 m), mean cover class	Three belt transects (10 m) per site; species cover coded in 5 classes; mean of 3 transects reported.	3	belt transects		10	45.84744	18.80157	83	2025-07-30
aquatic_Lrnc3	Lrnc3	2025	aquatic belt transects (3 x 10 m), mean cover class	Three belt transects (10 m) per site; species cover coded in 5 classes; mean of 3 transects reported.	3	belt transects		10	45.8843	18.81829	87	2025-07-30
aquatic_Lrnc2	Lrnc2	2025	aquatic belt transects (3 x 10 m), mean cover class	Three belt transects (10 m) per site; species cover coded in 5 classes; mean of 3 transects reported.	3	belt transects		10	45.87553	18.82112	86	2025-07-30
aquatic_Lrnc1	Lrnc1	2025	aquatic belt transects (3 x 10 m), mean cover class	Three belt transects (10 m) per site; species cover coded in 5 classes; mean of 3 transects reported.	3	belt transects		10	45.85321	18.8046	84	2025-07-30
