# Supplementary material for: Baseline riparian forest and aquatic macrophyte vegetation dataset from the Danube right bank near Draž (Croatia), to support before-after monitoring of side-arm reconnection (2024-2025)
Source: Biodivers Data J. 2026 Jul 16;14:e190669. doi: 10.3897/BDJ.14.e190669 (PMC13397057; doi:10.3897/BDJ.14.e190669)
Supplement: Supplementary material 2 — Occurrence-level data (CSV) [file bdj-14-e190669-s002.csv]

occurrenceID	eventID	scientificName	basisOfRecord	occurrenceStatus	establishmentMeans	habitatType	identificationReferences
occ_0001	aquatic_Tplj1	Bidens tripartita L.	HumanObservation	present	native	aquatic	POWO (2025) Plants of the World Online. Facilitated by the Royal Botanic Gardens, Kew. https://powo.science.kew.org/ Retreived 26 February 2026)
occ_0002	aquatic_Tplj1	Ceratophyllum demersum L.	HumanObservation	present	native	aquatic	POWO (2025) Plants of the World Online. Facilitated by the Royal Botanic Gardens, Kew. https://powo.science.kew.org/ Retreived 26 February 2026)
occ_0003	aquatic_Tplj1	Hydrocharis morsus-ranae L.	HumanObservation	present	native	aquatic	POWO (2025) Plants of the World Online. Facilitated by the Royal Botanic Gardens, Kew. https://powo.science.kew.org/ Retreived 26 February 2026)
occ_0004	aquatic_Tplj1	Myriophyllum spicatum L.	HumanObservation	present	native	aquatic	POWO (2025) Plants of the World Online. Facilitated by the Royal Botanic Gardens, Kew. https://powo.science.kew.org/ Retreived 26 February 2026)
occ_0005	aquatic_Tplj1	Persicaria hydropiper (L.) Delabre	HumanObservation	present	native	aquatic	POWO (2025) Plants of the World Online. Facilitated by the Royal Botanic Gardens, Kew. https://powo.science.kew.org/ Retreived 26 February 2026)
occ_0006	aquatic_Tplj1	Phragmites australis (Cav.) Trin. ex Steud.	HumanObservation	present	native	aquatic	POWO (2025) Plants of the World Online. Facilitated by the Royal Botanic Gardens, Kew. https://powo.science.kew.org/ Retreived 26 February 2026)
occ_0007	aquatic_Tplj1	Salvinia natans (L.) All.	HumanObservation	present	native	aquatic	POWO (2025) Plants of the World Online. Facilitated by the Royal Botanic Gardens, Kew. https://powo.science.kew.org/ Retreived 26 February 2026)
occ_0008	aquatic_Tplj1	Trapa natans L.	HumanObservation	present	native	aquatic	POWO (2025) Plants of the World Online. Facilitated by the Royal Botanic Gardens, Kew. https://powo.science.kew.org/ Retreived 26 February 2026)
occ_0009	aquatic_Tplj1	Typha angustifolia L.	HumanObservation	present	native	aquatic	POWO (2025) Plants of the World Online. Facilitated by the Royal Botanic Gardens, Kew. https://powo.science.kew.org/ Retreived 26 February 2026)
occ_0010	aquatic_Tplj2	Agrostis stolonifera L.	HumanObservation	present	native	aquatic	POWO (2025) Plants of the World Online. Facilitated by the Royal Botanic Gardens, Kew. https://powo.science.kew.org/ Retreived 26 February 2026)
occ_0011	aquatic_Tplj2	Alisma lanceolatum With.	HumanObservation	present	native	aquatic	POWO (2025) Plants of the World Online. Facilitated by the Royal Botanic Gardens, Kew. https://powo.science.kew.org/ Retreived 26 February 2026)
occ_0012	aquatic_Tplj2	Alisma plantago-aquatica L.	HumanObservation	present	native	aquatic	POWO (2025) Plants of the World Online. Facilitated by the Royal Botanic Gardens, Kew. https://powo.science.kew.org/ Retreived 26 February 2026)
occ_0013	aquatic_Tplj2	Carex sp.	HumanObservation	present	native	aquatic	POWO (2025) Plants of the World Online. Facilitated by the Royal Botanic Gardens, Kew. https://powo.science.kew.org/ Retreived 26 February 2026)
occ_0014	aquatic_Tplj2	Ceratophyllum demersum L.	HumanObservation	present	native	aquatic	POWO (2025) Plants of the World Online. Facilitated by the Royal Botanic Gardens, Kew. https://powo.science.kew.org/ Retreived 26 February 2026)
occ_0015	aquatic_Tplj2	Cyperus michelianus (L.) Delile	HumanObservation	present	native	aquatic	POWO (2025) Plants of the World Online. Facilitated by the Royal Botanic Gardens, Kew. https://powo.science.kew.org/ Retreived 26 February 2026)
occ_0016	aquatic_Tplj2	Echinochloa crus-galli (L.) P.Beauv.	HumanObservation	present	introduced	aquatic	POWO (2025) Plants of the World Online. Facilitated by the Royal Botanic Gardens, Kew. https://powo.science.kew.org/ Retreived 26 February 2026)
occ_0017	aquatic_Tplj2	Iris pseudacorus L.	HumanObservation	present	native	aquatic	POWO (2025) Plants of the World Online. Facilitated by the Royal Botanic Gardens, Kew. https://powo.science.kew.org/ Retreived 26 February 2026)
occ_0018	aquatic_Tplj2	Juncus compressus Jacq.	HumanObservation	present	native	aquatic	POWO (2025) Plants of the World Online. Facilitated by the Royal Botanic Gardens, Kew. https://powo.science.kew.org/ Retreived 26 February 2026)
occ_0019	aquatic_Tplj2	Lycopus europaeus L.	HumanObservation	present	native	aquatic	POWO (2025) Plants of the World Online. Facilitated by the Royal Botanic Gardens, Kew. https://powo.science.kew.org/ Retreived 26 February 2026)
occ_0020	aquatic_Tplj2	Myriophyllum spicatum L.	HumanObservation	present	native	aquatic	POWO (2025) Plants of the World Online. Facilitated by the Royal Botanic Gardens, Kew. https://powo.science.kew.org/ Retreived 26 February 2026)
occ_0021	aquatic_Tplj2	Najas marina L.	HumanObservation	present	native	aquatic	POWO (2025) Plants of the World Online. Facilitated by the Royal Botanic Gardens, Kew. https://powo.science.kew.org/ Retreived 26 February 2026)
occ_0022	aquatic_Tplj2	Najas minor All.	HumanObservation	present	native	aquatic	POWO (2025) Plants of the World Online. Facilitated by the Royal Botanic Gardens, Kew. https://powo.science.kew.org/ Retreived 26 February 2026)
occ_0023	aquatic_Tplj2	Persicaria hydropiper (L.) Delabre	HumanObservation	present	native	aquatic	POWO (2025) Plants of the World Online. Facilitated by the Royal Botanic Gardens, Kew. https://powo.science.kew.org/ Retreived 26 February 2026)
occ_0024	aquatic_Tplj2	Salvinia natans (L.) All.	HumanObservation	present	native	aquatic	POWO (2025) Plants of the World Online. Facilitated by the Royal Botanic Gardens, Kew. https://powo.science.kew.org/ Retreived 26 February 2026)
occ_0025	aquatic_Tplj2	Stuckenia pectinata (L.) Börner	HumanObservation	present	native	aquatic	POWO (2025) Plants of the World Online. Facilitated by the Royal Botanic Gardens, Kew. https://powo.science.kew.org/ Retreived 26 February 2026)
occ_0026	aquatic_Tplj3	Carex sp.	HumanObservation	present	native	aquatic	POWO (2025) Plants of the World Online. Facilitated by the Royal Botanic Gardens, Kew. https://powo.science.kew.org/ Retreived 26 February 2026)
occ_0027	aquatic_Tplj3	Ceratophyllum demersum L.	HumanObservation	present	native	aquatic	POWO (2025) Plants of the World Online. Facilitated by the Royal Botanic Gardens, Kew. https://powo.science.kew.org/ Retreived 26 February 2026)
occ_0028	aquatic_Tplj3	Hydrocharis morsus-ranae L.	HumanObservation	present	native	aquatic	POWO (2025) Plants of the World Online. Facilitated by the Royal Botanic Gardens, Kew. https://powo.science.kew.org/ Retreived 26 February 2026)
occ_0029	aquatic_Tplj3	Iris pseudacorus L.	HumanObservation	present	native	aquatic	POWO (2025) Plants of the World Online. Facilitated by the Royal Botanic Gardens, Kew. https://powo.science.kew.org/ Retreived 26 February 2026)
occ_0030	aquatic_Tplj3	Myriophyllum spicatum L.	HumanObservation	present	native	aquatic	POWO (2025) Plants of the World Online. Facilitated by the Royal Botanic Gardens, Kew. https://powo.science.kew.org/ Retreived 26 February 2026)
occ_0031	aquatic_Tplj3	Najas marina L.	HumanObservation	present	native	aquatic	POWO (2025) Plants of the World Online. Facilitated by the Royal Botanic Gardens, Kew. https://powo.science.kew.org/ Retreived 26 February 2026)
occ_0032	aquatic_Tplj3	Najas minor All.	HumanObservation	present	native	aquatic	POWO (2025) Plants of the World Online. Facilitated by the Royal Botanic Gardens, Kew. https://powo.science.kew.org/ Retreived 26 February 2026)
occ_0033	aquatic_Tplj3	Phragmites australis (Cav.) Trin. ex Steud.	HumanObservation	present	native	aquatic	POWO (2025) Plants of the World Online. Facilitated by the Royal Botanic Gardens, Kew. https://powo.science.kew.org/ Retreived 26 February 2026)
occ_0034	aquatic_Tplj3	Salvinia natans (L.) All.	HumanObservation	present	native	aquatic	POWO (2025) Plants of the World Online. Facilitated by the Royal Botanic Gardens, Kew. https://powo.science.kew.org/ Retreived 26 February 2026)
occ_0035	aquatic_Tplj3	Trapa natans L.	HumanObservation	present	native	aquatic	POWO (2025) Plants of the World Online. Facilitated by the Royal Botanic Gardens, Kew. https://powo.science.kew.org/ Retreived 26 February 2026)
occ_0036	aquatic_Tplj3	Typha angustifolia L.	HumanObservation	present	native	aquatic	POWO (2025) Plants of the World Online. Facilitated by the Royal Botanic Gardens, Kew. https://powo.science.kew.org/ Retreived 26 February 2026)
occ_0037	aquatic_Srknj1	Ambrosia artemisiifolia L.	HumanObservation	present	invasive	aquatic	POWO (2025) Plants of the World Online. Facilitated by the Royal Botanic Gardens, Kew. https://powo.science.kew.org/ Retreived 26 February 2026)
occ_0038	aquatic_Srknj1	Bidens tripartita L.	HumanObservation	present	native	aquatic	POWO (2025) Plants of the World Online. Facilitated by the Royal Botanic Gardens, Kew. https://powo.science.kew.org/ Retreived 26 February 2026)
occ_0039	aquatic_Srknj1	Carex sp.	HumanObservation	present	native	aquatic	POWO (2025) Plants of the World Online. Facilitated by the Royal Botanic Gardens, Kew. https://powo.science.kew.org/ Retreived 26 February 2026)
occ_0040	aquatic_Srknj1	Ceratophyllum demersum L.	HumanObservation	present	native	aquatic	POWO (2025) Plants of the World Online. Facilitated by the Royal Botanic Gardens, Kew. https://powo.science.kew.org/ Retreived 26 February 2026)
occ_0041	aquatic_Srknj1	Euphrosine xanthiifolia (Nutt.) A.Gray	HumanObservation	present	introduced	aquatic	POWO (2025) Plants of the World Online. Facilitated by the Royal Botanic Gardens, Kew. https://powo.science.kew.org/ Retreived 26 February 2026)
occ_0042	aquatic_Srknj1	Hydrocharis morsus-ranae L.	HumanObservation	present	native	aquatic	POWO (2025) Plants of the World Online. Facilitated by the Royal Botanic Gardens, Kew. https://powo.science.kew.org/ Retreived 26 February 2026)
occ_0043	aquatic_Srknj1	Iris pseudacorus L.	HumanObservation	present	native	aquatic	POWO (2025) Plants of the World Online. Facilitated by the Royal Botanic Gardens, Kew. https://powo.science.kew.org/ Retreived 26 February 2026)
occ_0044	aquatic_Srknj1	Persicaria amphibia (L.) Gray	HumanObservation	present	native	aquatic	POWO (2025) Plants of the World Online. Facilitated by the Royal Botanic Gardens, Kew. https://powo.science.kew.org/ Retreived 26 February 2026)
occ_0045	aquatic_Srknj1	Salvinia natans (L.) All.	HumanObservation	present	native	aquatic	POWO (2025) Plants of the World Online. Facilitated by the Royal Botanic Gardens, Kew. https://powo.science.kew.org/ Retreived 26 February 2026)
occ_0046	aquatic_Srknj2	Agrostis stolonifera L.	HumanObservation	present	native	aquatic	POWO (2025) Plants of the World Online. Facilitated by the Royal Botanic Gardens, Kew. https://powo.science.kew.org/ Retreived 26 February 2026)
occ_0047	aquatic_Srknj2	Bidens tripartita L.	HumanObservation	present	native	aquatic	POWO (2025) Plants of the World Online. Facilitated by the Royal Botanic Gardens, Kew. https://powo.science.kew.org/ Retreived 26 February 2026)
occ_0048	aquatic_Srknj2	Carex sp.	HumanObservation	present	native	aquatic	POWO (2025) Plants of the World Online. Facilitated by the Royal Botanic Gardens, Kew. https://powo.science.kew.org/ Retreived 26 February 2026)
occ_0049	aquatic_Srknj2	Ceratophyllum demersum L.	HumanObservation	present	native	aquatic	POWO (2025) Plants of the World Online. Facilitated by the Royal Botanic Gardens, Kew. https://powo.science.kew.org/ Retreived 26 February 2026)
occ_0050	aquatic_Srknj2	Echinochloa crus-galli (L.) P.Beauv.	HumanObservation	present	introduced	aquatic	POWO (2025) Plants of the World Online. Facilitated by the Royal Botanic Gardens, Kew. https://powo.science.kew.org/ Retreived 26 February 2026)
occ_0051	aquatic_Srknj2	Euphorbia palustris L.	HumanObservation	present	native	aquatic	POWO (2025) Plants of the World Online. Facilitated by the Royal Botanic Gardens, Kew. https://powo.science.kew.org/ Retreived 26 February 2026)
occ_0052	aquatic_Srknj2	Hydrocharis morsus-ranae L.	HumanObservation	present	native	aquatic	POWO (2025) Plants of the World Online. Facilitated by the Royal Botanic Gardens, Kew. https://powo.science.kew.org/ Retreived 26 February 2026)
occ_0053	aquatic_Srknj2	Iris pseudacorus L.	HumanObservation	present	native	aquatic	POWO (2025) Plants of the World Online. Facilitated by the Royal Botanic Gardens, Kew. https://powo.science.kew.org/ Retreived 26 February 2026)
occ_0054	aquatic_Srknj2	Lysimachia vulgaris L.	HumanObservation	present	native	aquatic	POWO (2025) Plants of the World Online. Facilitated by the Royal Botanic Gardens, Kew. https://powo.science.kew.org/ Retreived 26 February 2026)
occ_0055	aquatic_Srknj2	Lythrum salicaria L.	HumanObservation	present	native	aquatic	POWO (2025) Plants of the World Online. Facilitated by the Royal Botanic Gardens, Kew. https://powo.science.kew.org/ Retreived 26 February 2026)
occ_0056	aquatic_Srknj2	Persicaria amphibia (L.) Gray	HumanObservation	present	native	aquatic	POWO (2025) Plants of the World Online. Facilitated by the Royal Botanic Gardens, Kew. https://powo.science.kew.org/ Retreived 26 February 2026)
occ_0057	aquatic_Srknj2	Rorippa amphibia (L.) Besser	HumanObservation	present	native	aquatic	POWO (2025) Plants of the World Online. Facilitated by the Royal Botanic Gardens, Kew. https://powo.science.kew.org/ Retreived 26 February 2026)
occ_0058	aquatic_Srknj2	Salvinia natans (L.) All.	HumanObservation	present	native	aquatic	POWO (2025) Plants of the World Online. Facilitated by the Royal Botanic Gardens, Kew. https://powo.science.kew.org/ Retreived 26 February 2026)
occ_0059	aquatic_Srknj3	Agrostis stolonifera L.	HumanObservation	present	native	aquatic	POWO (2025) Plants of the World Online. Facilitated by the Royal Botanic Gardens, Kew. https://powo.science.kew.org/ Retreived 26 February 2026)
occ_0060	aquatic_Srknj3	Bidens tripartita L.	HumanObservation	present	native	aquatic	POWO (2025) Plants of the World Online. Facilitated by the Royal Botanic Gardens, Kew. https://powo.science.kew.org/ Retreived 26 February 2026)
occ_0061	aquatic_Srknj3	Carex sp.	HumanObservation	present	native	aquatic	POWO (2025) Plants of the World Online. Facilitated by the Royal Botanic Gardens, Kew. https://powo.science.kew.org/ Retreived 26 February 2026)
occ_0062	aquatic_Srknj3	Ceratophyllum demersum L.	HumanObservation	present	native	aquatic	POWO (2025) Plants of the World Online. Facilitated by the Royal Botanic Gardens, Kew. https://powo.science.kew.org/ Retreived 26 February 2026)
occ_0063	aquatic_Srknj3	Hydrocharis morsus-ranae L.	HumanObservation	present	native	aquatic	POWO (2025) Plants of the World Online. Facilitated by the Royal Botanic Gardens, Kew. https://powo.science.kew.org/ Retreived 26 February 2026)
occ_0064	aquatic_Srknj3	Iris pseudacorus L.	HumanObservation	present	native	aquatic	POWO (2025) Plants of the World Online. Facilitated by the Royal Botanic Gardens, Kew. https://powo.science.kew.org/ Retreived 26 February 2026)
occ_0065	aquatic_Srknj3	Lysimachia vulgaris L.	HumanObservation	present	native	aquatic	POWO (2025) Plants of the World Online. Facilitated by the Royal Botanic Gardens, Kew. https://powo.science.kew.org/ Retreived 26 February 2026)
occ_0066	aquatic_Srknj3	Lythrum salicaria L.	HumanObservation	present	native	aquatic	POWO (2025) Plants of the World Online. Facilitated by the Royal Botanic Gardens, Kew. https://powo.science.kew.org/ Retreived 26 February 2026)
occ_0067	aquatic_Srknj3	Myriophyllum spicatum L.	HumanObservation	present	native	aquatic	POWO (2025) Plants of the World Online. Facilitated by the Royal Botanic Gardens, Kew. https://powo.science.kew.org/ Retreived 26 February 2026)
occ_0068	aquatic_Srknj3	Persicaria amphibia (L.) Gray	HumanObservation	present	native	aquatic	POWO (2025) Plants of the World Online. Facilitated by the Royal Botanic Gardens, Kew. https://powo.science.kew.org/ Retreived 26 February 2026)
occ_0069	aquatic_Srknj3	Phalaris arundinacea L.	HumanObservation	present	native	aquatic	POWO (2025) Plants of the World Online. Facilitated by the Royal Botanic Gardens, Kew. https://powo.science.kew.org/ Retreived 26 February 2026)
occ_0070	aquatic_Srknj3	Phragmites australis (Cav.) Trin. ex Steud.	HumanObservation	present	native	aquatic	POWO (2025) Plants of the World Online. Facilitated by the Royal Botanic Gardens, Kew. https://powo.science.kew.org/ Retreived 26 February 2026)
occ_0071	aquatic_Srknj3	Salvinia natans (L.) All.	HumanObservation	present	native	aquatic	POWO (2025) Plants of the World Online. Facilitated by the Royal Botanic Gardens, Kew. https://powo.science.kew.org/ Retreived 26 February 2026)
occ_0072	aquatic_Srknj4	Agrostis stolonifera L.	HumanObservation	present	native	aquatic	POWO (2025) Plants of the World Online. Facilitated by the Royal Botanic Gardens, Kew. https://powo.science.kew.org/ Retreived 26 February 2026)
occ_0073	aquatic_Srknj4	Ambrosia artemisiifolia L.	HumanObservation	present	invasive	aquatic	POWO (2025) Plants of the World Online. Facilitated by the Royal Botanic Gardens, Kew. https://powo.science.kew.org/ Retreived 26 February 2026)
occ_0074	aquatic_Srknj4	Carex sp.	HumanObservation	present	native	aquatic	POWO (2025) Plants of the World Online. Facilitated by the Royal Botanic Gardens, Kew. https://powo.science.kew.org/ Retreived 26 February 2026)
occ_0075	aquatic_Srknj4	Ceratophyllum demersum L.	HumanObservation	present	native	aquatic	POWO (2025) Plants of the World Online. Facilitated by the Royal Botanic Gardens, Kew. https://powo.science.kew.org/ Retreived 26 February 2026)
occ_0076	aquatic_Srknj4	Euphrosine xanthiifolia (Nutt.) A.Gray	HumanObservation	present	introduced	aquatic	POWO (2025) Plants of the World Online. Facilitated by the Royal Botanic Gardens, Kew. https://powo.science.kew.org/ Retreived 26 February 2026)
occ_0077	aquatic_Srknj4	Echinochloa crus-galli (L.) P.Beauv.	HumanObservation	present	introduced	aquatic	POWO (2025) Plants of the World Online. Facilitated by the Royal Botanic Gardens, Kew. https://powo.science.kew.org/ Retreived 26 February 2026)
occ_0078	aquatic_Srknj4	Hydrocharis morsus-ranae L.	HumanObservation	present	native	aquatic	POWO (2025) Plants of the World Online. Facilitated by the Royal Botanic Gardens, Kew. https://powo.science.kew.org/ Retreived 26 February 2026)
occ_0079	aquatic_Srknj4	Iris pseudacorus L.	HumanObservation	present	native	aquatic	POWO (2025) Plants of the World Online. Facilitated by the Royal Botanic Gardens, Kew. https://powo.science.kew.org/ Retreived 26 February 2026)
occ_0080	aquatic_Srknj4	Lythrum salicaria L.	HumanObservation	present	native	aquatic	POWO (2025) Plants of the World Online. Facilitated by the Royal Botanic Gardens, Kew. https://powo.science.kew.org/ Retreived 26 February 2026)
occ_0081	aquatic_Srknj4	Myriophyllum spicatum L.	HumanObservation	present	native	aquatic	POWO (2025) Plants of the World Online. Facilitated by the Royal Botanic Gardens, Kew. https://powo.science.kew.org/ Retreived 26 February 2026)
occ_0082	aquatic_Srknj4	Panicum capillare L.	HumanObservation	present	introduced	aquatic	POWO (2025) Plants of the World Online. Facilitated by the Royal Botanic Gardens, Kew. https://powo.science.kew.org/ Retreived 26 February 2026)
occ_0083	aquatic_Srknj4	Persicaria amphibia (L.) Gray	HumanObservation	present	native	aquatic	POWO (2025) Plants of the World Online. Facilitated by the Royal Botanic Gardens, Kew. https://powo.science.kew.org/ Retreived 26 February 2026)
occ_0084	aquatic_Srknj4	Phragmites australis (Cav.) Trin. ex Steud.	HumanObservation	present	native	aquatic	POWO (2025) Plants of the World Online. Facilitated by the Royal Botanic Gardens, Kew. https://powo.science.kew.org/ Retreived 26 February 2026)
occ_0085	aquatic_Srknj4	Salvinia natans (L.) All.	HumanObservation	present	native	aquatic	POWO (2025) Plants of the World Online. Facilitated by the Royal Botanic Gardens, Kew. https://powo.science.kew.org/ Retreived 26 February 2026)
occ_0086	aquatic_Lrnc3	Bidens tripartita L.	HumanObservation	present	native	aquatic	POWO (2025) Plants of the World Online. Facilitated by the Royal Botanic Gardens, Kew. https://powo.science.kew.org/ Retreived 26 February 2026)
occ_0087	aquatic_Lrnc3	Carex sp.	HumanObservation	present	native	aquatic	POWO (2025) Plants of the World Online. Facilitated by the Royal Botanic Gardens, Kew. https://powo.science.kew.org/ Retreived 26 February 2026)
occ_0088	aquatic_Lrnc3	Ceratophyllum demersum L.	HumanObservation	present	native	aquatic	POWO (2025) Plants of the World Online. Facilitated by the Royal Botanic Gardens, Kew. https://powo.science.kew.org/ Retreived 26 February 2026)
occ_0089	aquatic_Lrnc3	Echinochloa crus-galli (L.) P.Beauv.	HumanObservation	present	introduced	aquatic	POWO (2025) Plants of the World Online. Facilitated by the Royal Botanic Gardens, Kew. https://powo.science.kew.org/ Retreived 26 February 2026)
occ_0090	aquatic_Lrnc3	Persicaria amphibia (L.) Gray	HumanObservation	present	native	aquatic	POWO (2025) Plants of the World Online. Facilitated by the Royal Botanic Gardens, Kew. https://powo.science.kew.org/ Retreived 26 February 2026)
occ_0091	aquatic_Lrnc3	Persicaria hydropiper (L.) Delabre	HumanObservation	present	native	aquatic	POWO (2025) Plants of the World Online. Facilitated by the Royal Botanic Gardens, Kew. https://powo.science.kew.org/ Retreived 26 February 2026)
occ_0092	aquatic_Lrnc3	Phalaris arundinacea L.	HumanObservation	present	native	aquatic	POWO (2025) Plants of the World Online. Facilitated by the Royal Botanic Gardens, Kew. https://powo.science.kew.org/ Retreived 26 February 2026)
occ_0093	aquatic_Lrnc3	Phragmites australis (Cav.) Trin. ex Steud.	HumanObservation	present	native	aquatic	POWO (2025) Plants of the World Online. Facilitated by the Royal Botanic Gardens, Kew. https://powo.science.kew.org/ Retreived 26 February 2026)
occ_0094	aquatic_Lrnc3	Trapa natans L.	HumanObservation	present	native	aquatic	POWO (2025) Plants of the World Online. Facilitated by the Royal Botanic Gardens, Kew. https://powo.science.kew.org/ Retreived 26 February 2026)
occ_0095	aquatic_Lrnc2	Bidens tripartita L.	HumanObservation	present	native	aquatic	POWO (2025) Plants of the World Online. Facilitated by the Royal Botanic Gardens, Kew. https://powo.science.kew.org/ Retreived 26 February 2026)
occ_0096	aquatic_Lrnc2	Carex sp.	HumanObservation	present	native	aquatic	POWO (2025) Plants of the World Online. Facilitated by the Royal Botanic Gardens, Kew. https://powo.science.kew.org/ Retreived 26 February 2026)
occ_0097	aquatic_Lrnc2	Ceratophyllum demersum L.	HumanObservation	present	native	aquatic	POWO (2025) Plants of the World Online. Facilitated by the Royal Botanic Gardens, Kew. https://powo.science.kew.org/ Retreived 26 February 2026)
occ_0098	aquatic_Lrnc2	Hydrocharis morsus-ranae L.	HumanObservation	present	native	aquatic	POWO (2025) Plants of the World Online. Facilitated by the Royal Botanic Gardens, Kew. https://powo.science.kew.org/ Retreived 26 February 2026)
occ_0099	aquatic_Lrnc2	Lemna minor L.	HumanObservation	present	native	aquatic	POWO (2025) Plants of the World Online. Facilitated by the Royal Botanic Gardens, Kew. https://powo.science.kew.org/ Retreived 26 February 2026)
occ_0100	aquatic_Lrnc2	Lythrum salicaria L.	HumanObservation	present	native	aquatic	POWO (2025) Plants of the World Online. Facilitated by the Royal Botanic Gardens, Kew. https://powo.science.kew.org/ Retreived 26 February 2026)
occ_0101	aquatic_Lrnc2	Persicaria amphibia (L.) Gray	HumanObservation	present	native	aquatic	POWO (2025) Plants of the World Online. Facilitated by the Royal Botanic Gardens, Kew. https://powo.science.kew.org/ Retreived 26 February 2026)
occ_0102	aquatic_Lrnc2	Salvinia natans (L.) All.	HumanObservation	present	native	aquatic	POWO (2025) Plants of the World Online. Facilitated by the Royal Botanic Gardens, Kew. https://powo.science.kew.org/ Retreived 26 February 2026)
occ_0103	aquatic_Lrnc2	Spirodela polyrhiza (L.) Schleid.	HumanObservation	present	native	aquatic	POWO (2025) Plants of the World Online. Facilitated by the Royal Botanic Gardens, Kew. https://powo.science.kew.org/ Retreived 26 February 2026)
occ_0104	aquatic_Lrnc2	Trapa natans L.	HumanObservation	present	native	aquatic	POWO (2025) Plants of the World Online. Facilitated by the Royal Botanic Gardens, Kew. https://powo.science.kew.org/ Retreived 26 February 2026)
occ_0105	aquatic_Lrnc1	Carex sp.	HumanObservation	present	native	aquatic	POWO (2025) Plants of the World Online. Facilitated by the Royal Botanic Gardens, Kew. https://powo.science.kew.org/ Retreived 26 February 2026)
occ_0106	aquatic_Lrnc1	Ceratophyllum demersum L.	HumanObservation	present	native	aquatic	POWO (2025) Plants of the World Online. Facilitated by the Royal Botanic Gardens, Kew. https://powo.science.kew.org/ Retreived 26 February 2026)
occ_0107	aquatic_Lrnc1	Echinochloa crus-galli (L.) P.Beauv.	HumanObservation	present	introduced	aquatic	POWO (2025) Plants of the World Online. Facilitated by the Royal Botanic Gardens, Kew. https://powo.science.kew.org/ Retreived 26 February 2026)
occ_0108	aquatic_Lrnc1	Hydrocharis morsus-ranae L.	HumanObservation	present	native	aquatic	POWO (2025) Plants of the World Online. Facilitated by the Royal Botanic Gardens, Kew. https://powo.science.kew.org/ Retreived 26 February 2026)
occ_0109	aquatic_Lrnc1	Iris pseudacorus L.	HumanObservation	present	native	aquatic	POWO (2025) Plants of the World Online. Facilitated by the Royal Botanic Gardens, Kew. https://powo.science.kew.org/ Retreived 26 February 2026)
occ_0110	aquatic_Lrnc1	Lemna minor L.	HumanObservation	present	native	aquatic	POWO (2025) Plants of the World Online. Facilitated by the Royal Botanic Gardens, Kew. https://powo.science.kew.org/ Retreived 26 February 2026)
occ_0111	aquatic_Lrnc1	Phragmites australis (Cav.) Trin. ex Steud.	HumanObservation	present	native	aquatic	POWO (2025) Plants of the World Online. Facilitated by the Royal Botanic Gardens, Kew. https://powo.science.kew.org/ Retreived 26 February 2026)
occ_0112	aquatic_Lrnc1	Salvinia natans (L.) All.	HumanObservation	present	native	aquatic	POWO (2025) Plants of the World Online. Facilitated by the Royal Botanic Gardens, Kew. https://powo.science.kew.org/ Retreived 26 February 2026)
occ_0113	aquatic_Lrnc1	Spirodela polyrhiza (L.) Schleid.	HumanObservation	present	native	aquatic	POWO (2025) Plants of the World Online. Facilitated by the Royal Botanic Gardens, Kew. https://powo.science.kew.org/ Retreived 26 February 2026)
occ_0114	aquatic_Lrnc1	Trapa natans L.	HumanObservation	present	native	aquatic	POWO (2025) Plants of the World Online. Facilitated by the Royal Botanic Gardens, Kew. https://powo.science.kew.org/ Retreived 26 February 2026)
occ_0115	forest_Lrnc3_1	Acer negundo L.	HumanObservation	present	invasive	forest	POWO (2025) Plants of the World Online. Facilitated by the Royal Botanic Gardens, Kew. https://powo.science.kew.org/ Retreived 26 February 2026)
occ_0116	forest_Lrnc3_1	Alliaria petiolata (M.Bieb.) Cavara & Grande	HumanObservation	present	native	forest	POWO (2025) Plants of the World Online. Facilitated by the Royal Botanic Gardens, Kew. https://powo.science.kew.org/ Retreived 26 February 2026)
occ_0117	forest_Lrnc3_1	Cornus sanguinea L.	HumanObservation	present	native	forest	POWO (2025) Plants of the World Online. Facilitated by the Royal Botanic Gardens, Kew. https://powo.science.kew.org/ Retreived 26 February 2026)
occ_0118	forest_Lrnc3_1	Crategus sp.	HumanObservation	present	native	forest	POWO (2025) Plants of the World Online. Facilitated by the Royal Botanic Gardens, Kew. https://powo.science.kew.org/ Retreived 26 February 2026)
occ_0119	forest_Lrnc3_1	Fraxinus angustifolia Vahl	HumanObservation	present	native	forest	POWO (2025) Plants of the World Online. Facilitated by the Royal Botanic Gardens, Kew. https://powo.science.kew.org/ Retreived 26 February 2026)
occ_0120	forest_Lrnc3_1	Galium aparine L.	HumanObservation	present	native	forest	POWO (2025) Plants of the World Online. Facilitated by the Royal Botanic Gardens, Kew. https://powo.science.kew.org/ Retreived 26 February 2026)
occ_0121	forest_Lrnc3_1	Glechoma hederacea L.	HumanObservation	present	native	forest	POWO (2025) Plants of the World Online. Facilitated by the Royal Botanic Gardens, Kew. https://powo.science.kew.org/ Retreived 26 February 2026)
occ_0122	forest_Lrnc3_1	Lysimachia nummularia L.	HumanObservation	present	native	forest	POWO (2025) Plants of the World Online. Facilitated by the Royal Botanic Gardens, Kew. https://powo.science.kew.org/ Retreived 26 February 2026)
occ_0123	forest_Lrnc3_1	Epilobium angustifolium L.	HumanObservation	present	native	forest	POWO (2025) Plants of the World Online. Facilitated by the Royal Botanic Gardens, Kew. https://powo.science.kew.org/ Retreived 26 February 2026)
occ_0124	forest_Lrnc3_1	Morus alba L.	HumanObservation	present	introduced	forest	POWO (2025) Plants of the World Online. Facilitated by the Royal Botanic Gardens, Kew. https://powo.science.kew.org/ Retreived 26 February 2026)
occ_0125	forest_Lrnc3_1	Populus x canadensis Moench	HumanObservation	present	introduced	forest	POWO (2025) Plants of the World Online. Facilitated by the Royal Botanic Gardens, Kew. https://powo.science.kew.org/ Retreived 26 February 2026)
occ_0126	forest_Lrnc3_1	Quercus robur L.	HumanObservation	present	native	forest	POWO (2025) Plants of the World Online. Facilitated by the Royal Botanic Gardens, Kew. https://powo.science.kew.org/ Retreived 26 February 2026)
occ_0127	forest_Lrnc3_1	Rubus caesius L.	HumanObservation	present	native	forest	POWO (2025) Plants of the World Online. Facilitated by the Royal Botanic Gardens, Kew. https://powo.science.kew.org/ Retreived 26 February 2026)
occ_0128	forest_Lrnc3_1	Rumex sanguineus L.	HumanObservation	present	native	forest	POWO (2025) Plants of the World Online. Facilitated by the Royal Botanic Gardens, Kew. https://powo.science.kew.org/ Retreived 26 February 2026)
occ_0129	forest_Lrnc3_1	Ulmus laevis Pall.	HumanObservation	present	native	forest	POWO (2025) Plants of the World Online. Facilitated by the Royal Botanic Gardens, Kew. https://powo.science.kew.org/ Retreived 26 February 2026)
occ_0130	forest_Lrnc3_2	Acer negundo L.	HumanObservation	present	invasive	forest	POWO (2025) Plants of the World Online. Facilitated by the Royal Botanic Gardens, Kew. https://powo.science.kew.org/ Retreived 26 February 2026)
occ_0131	forest_Lrnc3_2	Cornus sanguinea L.	HumanObservation	present	native	forest	POWO (2025) Plants of the World Online. Facilitated by the Royal Botanic Gardens, Kew. https://powo.science.kew.org/ Retreived 26 February 2026)
occ_0132	forest_Lrnc3_2	Fraxinus excelsior L.	HumanObservation	present	native	forest	POWO (2025) Plants of the World Online. Facilitated by the Royal Botanic Gardens, Kew. https://powo.science.kew.org/ Retreived 26 February 2026)
occ_0133	forest_Lrnc3_2	Fraxinus angustifolia Vahl	HumanObservation	present	native	forest	POWO (2025) Plants of the World Online. Facilitated by the Royal Botanic Gardens, Kew. https://powo.science.kew.org/ Retreived 26 February 2026)
occ_0134	forest_Lrnc3_2	Galium aparine L.	HumanObservation	present	native	forest	POWO (2025) Plants of the World Online. Facilitated by the Royal Botanic Gardens, Kew. https://powo.science.kew.org/ Retreived 26 February 2026)
occ_0135	forest_Lrnc3_2	Glechoma hederacea L.	HumanObservation	present	native	forest	POWO (2025) Plants of the World Online. Facilitated by the Royal Botanic Gardens, Kew. https://powo.science.kew.org/ Retreived 26 February 2026)
occ_0136	forest_Lrnc3_2	Humulus lupulus L.	HumanObservation	present	native	forest	POWO (2025) Plants of the World Online. Facilitated by the Royal Botanic Gardens, Kew. https://powo.science.kew.org/ Retreived 26 February 2026)
occ_0137	forest_Lrnc3_2	Epilobium angustifolium L.	HumanObservation	present	native	forest	POWO (2025) Plants of the World Online. Facilitated by the Royal Botanic Gardens, Kew. https://powo.science.kew.org/ Retreived 26 February 2026)
occ_0138	forest_Lrnc3_2	Populus alba L.	HumanObservation	present	native	forest	POWO (2025) Plants of the World Online. Facilitated by the Royal Botanic Gardens, Kew. https://powo.science.kew.org/ Retreived 26 February 2026)
occ_0139	forest_Lrnc3_2	Populus x canadensis Moench	HumanObservation	present	introduced	forest	POWO (2025) Plants of the World Online. Facilitated by the Royal Botanic Gardens, Kew. https://powo.science.kew.org/ Retreived 26 February 2026)
occ_0140	forest_Lrnc3_2	Parietaria officinalis L.	HumanObservation	present	native	forest	POWO (2025) Plants of the World Online. Facilitated by the Royal Botanic Gardens, Kew. https://powo.science.kew.org/ Retreived 26 February 2026)
occ_0141	forest_Lrnc3_2	Quercus robur L.	HumanObservation	present	native	forest	POWO (2025) Plants of the World Online. Facilitated by the Royal Botanic Gardens, Kew. https://powo.science.kew.org/ Retreived 26 February 2026)
occ_0142	forest_Lrnc3_2	Rubus caesius L.	HumanObservation	present	native	forest	POWO (2025) Plants of the World Online. Facilitated by the Royal Botanic Gardens, Kew. https://powo.science.kew.org/ Retreived 26 February 2026)
occ_0143	forest_Lrnc3_2	Rumex sanguineus L.	HumanObservation	present	native	forest	POWO (2025) Plants of the World Online. Facilitated by the Royal Botanic Gardens, Kew. https://powo.science.kew.org/ Retreived 26 February 2026)
occ_0144	forest_Lrnc3_2	Ulmus laevis Pall.	HumanObservation	present	native	forest	POWO (2025) Plants of the World Online. Facilitated by the Royal Botanic Gardens, Kew. https://powo.science.kew.org/ Retreived 26 February 2026)
occ_0145	forest_Lrnc3_2	Urtica dioica L.	HumanObservation	present	native	forest	POWO (2025) Plants of the World Online. Facilitated by the Royal Botanic Gardens, Kew. https://powo.science.kew.org/ Retreived 26 February 2026)
occ_0146	forest_Lrnc3_2	Vitis vinifera L.	HumanObservation	present	native	forest	POWO (2025) Plants of the World Online. Facilitated by the Royal Botanic Gardens, Kew. https://powo.science.kew.org/ Retreived 26 February 2026)
occ_0147	forest_Lrnc3_3	Acer negundo L.	HumanObservation	present	invasive	forest	POWO (2025) Plants of the World Online. Facilitated by the Royal Botanic Gardens, Kew. https://powo.science.kew.org/ Retreived 26 February 2026)
occ_0148	forest_Lrnc3_3	Amorpha fruticosa L.	HumanObservation	present	invasive	forest	POWO (2025) Plants of the World Online. Facilitated by the Royal Botanic Gardens, Kew. https://powo.science.kew.org/ Retreived 26 February 2026)
occ_0149	forest_Lrnc3_3	Fraxinus excelsior L.	HumanObservation	present	native	forest	POWO (2025) Plants of the World Online. Facilitated by the Royal Botanic Gardens, Kew. https://powo.science.kew.org/ Retreived 26 February 2026)
occ_0150	forest_Lrnc3_3	Fraxinus angustifolia Vahl	HumanObservation	present	native	forest	POWO (2025) Plants of the World Online. Facilitated by the Royal Botanic Gardens, Kew. https://powo.science.kew.org/ Retreived 26 February 2026)
occ_0151	forest_Lrnc3_3	Iris pseudacorus L.	HumanObservation	present	native	forest	POWO (2025) Plants of the World Online. Facilitated by the Royal Botanic Gardens, Kew. https://powo.science.kew.org/ Retreived 26 February 2026)
occ_0152	forest_Lrnc3_3	Leucojum vernum L.	HumanObservation	present	native	forest	POWO (2025) Plants of the World Online. Facilitated by the Royal Botanic Gardens, Kew. https://powo.science.kew.org/ Retreived 26 February 2026)
occ_0153	forest_Lrnc3_3	Lysimachia nummularia L.	HumanObservation	present	native	forest	POWO (2025) Plants of the World Online. Facilitated by the Royal Botanic Gardens, Kew. https://powo.science.kew.org/ Retreived 26 February 2026)
occ_0154	forest_Lrnc3_3	Epilobium angustifolium L.	HumanObservation	present	native	forest	POWO (2025) Plants of the World Online. Facilitated by the Royal Botanic Gardens, Kew. https://powo.science.kew.org/ Retreived 26 February 2026)
occ_0155	forest_Lrnc3_3	Rubus caesius L.	HumanObservation	present	native	forest	POWO (2025) Plants of the World Online. Facilitated by the Royal Botanic Gardens, Kew. https://powo.science.kew.org/ Retreived 26 February 2026)
occ_0156	forest_Lrnc3_3	Rumex sanguineus L.	HumanObservation	present	native	forest	POWO (2025) Plants of the World Online. Facilitated by the Royal Botanic Gardens, Kew. https://powo.science.kew.org/ Retreived 26 February 2026)
occ_0157	forest_Lrnc3_3	Salix alba L.	HumanObservation	present	native	forest	POWO (2025) Plants of the World Online. Facilitated by the Royal Botanic Gardens, Kew. https://powo.science.kew.org/ Retreived 26 February 2026)
occ_0158	forest_Lrnc3_3	Symphytum officinale L.	HumanObservation	present	native	forest	POWO (2025) Plants of the World Online. Facilitated by the Royal Botanic Gardens, Kew. https://powo.science.kew.org/ Retreived 26 February 2026)
occ_0159	forest_Lrnc3_3	Urtica dioica L.	HumanObservation	present	native	forest	POWO (2025) Plants of the World Online. Facilitated by the Royal Botanic Gardens, Kew. https://powo.science.kew.org/ Retreived 26 February 2026)
occ_0160	forest_Lrnc2_1	Acer negundo L.	HumanObservation	present	invasive	forest	POWO (2025) Plants of the World Online. Facilitated by the Royal Botanic Gardens, Kew. https://powo.science.kew.org/ Retreived 26 February 2026)
occ_0161	forest_Lrnc2_1	Carex remota L.	HumanObservation	present	native	forest	POWO (2025) Plants of the World Online. Facilitated by the Royal Botanic Gardens, Kew. https://powo.science.kew.org/ Retreived 26 February 2026)
occ_0162	forest_Lrnc2_1	Cornus sanguinea L.	HumanObservation	present	native	forest	POWO (2025) Plants of the World Online. Facilitated by the Royal Botanic Gardens, Kew. https://powo.science.kew.org/ Retreived 26 February 2026)
occ_0163	forest_Lrnc2_1	Fraxinus angustifolia Vahl	HumanObservation	present	native	forest	POWO (2025) Plants of the World Online. Facilitated by the Royal Botanic Gardens, Kew. https://powo.science.kew.org/ Retreived 26 February 2026)
occ_0164	forest_Lrnc2_1	Galium aparine L.	HumanObservation	present	native	forest	POWO (2025) Plants of the World Online. Facilitated by the Royal Botanic Gardens, Kew. https://powo.science.kew.org/ Retreived 26 February 2026)
occ_0165	forest_Lrnc2_1	Geum urbanum L.	HumanObservation	present	native	forest	POWO (2025) Plants of the World Online. Facilitated by the Royal Botanic Gardens, Kew. https://powo.science.kew.org/ Retreived 26 February 2026)
occ_0166	forest_Lrnc2_1	Glechoma hederacea L.	HumanObservation	present	native	forest	POWO (2025) Plants of the World Online. Facilitated by the Royal Botanic Gardens, Kew. https://powo.science.kew.org/ Retreived 26 February 2026)
occ_0167	forest_Lrnc2_1	Epilobium angustifolium L.	HumanObservation	present	native	forest	POWO (2025) Plants of the World Online. Facilitated by the Royal Botanic Gardens, Kew. https://powo.science.kew.org/ Retreived 26 February 2026)
occ_0168	forest_Lrnc2_1	Rubus caesius L.	HumanObservation	present	native	forest	POWO (2025) Plants of the World Online. Facilitated by the Royal Botanic Gardens, Kew. https://powo.science.kew.org/ Retreived 26 February 2026)
occ_0169	forest_Lrnc2_1	Ulmus laevis Pall.	HumanObservation	present	native	forest	POWO (2025) Plants of the World Online. Facilitated by the Royal Botanic Gardens, Kew. https://powo.science.kew.org/ Retreived 26 February 2026)
occ_0170	forest_Lrnc2_1	Urtica dioica L.	HumanObservation	present	native	forest	POWO (2025) Plants of the World Online. Facilitated by the Royal Botanic Gardens, Kew. https://powo.science.kew.org/ Retreived 26 February 2026)
occ_0171	forest_Lrnc2_2	Acer negundo L.	HumanObservation	present	invasive	forest	POWO (2025) Plants of the World Online. Facilitated by the Royal Botanic Gardens, Kew. https://powo.science.kew.org/ Retreived 26 February 2026)
occ_0172	forest_Lrnc2_2	Fraxinus excelsior L.	HumanObservation	present	native	forest	POWO (2025) Plants of the World Online. Facilitated by the Royal Botanic Gardens, Kew. https://powo.science.kew.org/ Retreived 26 February 2026)
occ_0173	forest_Lrnc2_2	Epilobium angustifolium L.	HumanObservation	present	native	forest	POWO (2025) Plants of the World Online. Facilitated by the Royal Botanic Gardens, Kew. https://powo.science.kew.org/ Retreived 26 February 2026)
occ_0174	forest_Lrnc2_2	Persicaria mitis (Schrank) Assenov	HumanObservation	present	native	forest	POWO (2025) Plants of the World Online. Facilitated by the Royal Botanic Gardens, Kew. https://powo.science.kew.org/ Retreived 26 February 2026)
occ_0175	forest_Lrnc2_2	Populus alba L.	HumanObservation	present	native	forest	POWO (2025) Plants of the World Online. Facilitated by the Royal Botanic Gardens, Kew. https://powo.science.kew.org/ Retreived 26 February 2026)
occ_0176	forest_Lrnc2_2	Ranunculus repens L.	HumanObservation	present	native	forest	POWO (2025) Plants of the World Online. Facilitated by the Royal Botanic Gardens, Kew. https://powo.science.kew.org/ Retreived 26 February 2026)
occ_0177	forest_Lrnc2_2	Rubus caesius L.	HumanObservation	present	native	forest	POWO (2025) Plants of the World Online. Facilitated by the Royal Botanic Gardens, Kew. https://powo.science.kew.org/ Retreived 26 February 2026)
occ_0178	forest_Lrnc2_2	Salix alba L.	HumanObservation	present	native	forest	POWO (2025) Plants of the World Online. Facilitated by the Royal Botanic Gardens, Kew. https://powo.science.kew.org/ Retreived 26 February 2026)
occ_0179	forest_Lrnc2_2	Stellaria neglecta (Lej.) Weihe	HumanObservation	present	native	forest	POWO (2025) Plants of the World Online. Facilitated by the Royal Botanic Gardens, Kew. https://powo.science.kew.org/ Retreived 26 February 2026)
occ_0180	forest_Lrnc2_2	Urtica dioica L.	HumanObservation	present	native	forest	POWO (2025) Plants of the World Online. Facilitated by the Royal Botanic Gardens, Kew. https://powo.science.kew.org/ Retreived 26 February 2026)
occ_0181	forest_Lrnc2_3	Acer negundo L.	HumanObservation	present	invasive	forest	POWO (2025) Plants of the World Online. Facilitated by the Royal Botanic Gardens, Kew. https://powo.science.kew.org/ Retreived 26 February 2026)
occ_0182	forest_Lrnc2_3	Carex sp.	HumanObservation	present	native	forest	POWO (2025) Plants of the World Online. Facilitated by the Royal Botanic Gardens, Kew. https://powo.science.kew.org/ Retreived 26 February 2026)
occ_0183	forest_Lrnc2_3	Fraxinus excelsior L.	HumanObservation	present	native	forest	POWO (2025) Plants of the World Online. Facilitated by the Royal Botanic Gardens, Kew. https://powo.science.kew.org/ Retreived 26 February 2026)
occ_0184	forest_Lrnc2_3	Iris pseudacorus L.	HumanObservation	present	native	forest	POWO (2025) Plants of the World Online. Facilitated by the Royal Botanic Gardens, Kew. https://powo.science.kew.org/ Retreived 26 February 2026)
occ_0185	forest_Lrnc2_3	Leucojum vernum L.	HumanObservation	present	native	forest	POWO (2025) Plants of the World Online. Facilitated by the Royal Botanic Gardens, Kew. https://powo.science.kew.org/ Retreived 26 February 2026)
occ_0186	forest_Lrnc2_3	Lysimachia vulgaris L.	HumanObservation	present	native	forest	POWO (2025) Plants of the World Online. Facilitated by the Royal Botanic Gardens, Kew. https://powo.science.kew.org/ Retreived 26 February 2026)
occ_0187	forest_Lrnc2_3	Epilobium angustifolium L.	HumanObservation	present	native	forest	POWO (2025) Plants of the World Online. Facilitated by the Royal Botanic Gardens, Kew. https://powo.science.kew.org/ Retreived 26 February 2026)
occ_0188	forest_Lrnc2_3	Myosotis scorpioides L.	HumanObservation	present	native	forest	POWO (2025) Plants of the World Online. Facilitated by the Royal Botanic Gardens, Kew. https://powo.science.kew.org/ Retreived 26 February 2026)
occ_0189	forest_Lrnc2_3	Persicaria mitis (Schrank) Assenov	HumanObservation	present	native	forest	POWO (2025) Plants of the World Online. Facilitated by the Royal Botanic Gardens, Kew. https://powo.science.kew.org/ Retreived 26 February 2026)
occ_0190	forest_Lrnc2_3	Rorippa amphibia (L.) Besser	HumanObservation	present	native	forest	POWO (2025) Plants of the World Online. Facilitated by the Royal Botanic Gardens, Kew. https://powo.science.kew.org/ Retreived 26 February 2026)
occ_0191	forest_Lrnc2_3	Rumex sanguineus L.	HumanObservation	present	native	forest	POWO (2025) Plants of the World Online. Facilitated by the Royal Botanic Gardens, Kew. https://powo.science.kew.org/ Retreived 26 February 2026)
occ_0192	forest_Lrnc2_3	Salix alba L.	HumanObservation	present	native	forest	POWO (2025) Plants of the World Online. Facilitated by the Royal Botanic Gardens, Kew. https://powo.science.kew.org/ Retreived 26 February 2026)
occ_0193	forest_Lrnc1_1	Acer negundo L.	HumanObservation	present	invasive	forest	POWO (2025) Plants of the World Online. Facilitated by the Royal Botanic Gardens, Kew. https://powo.science.kew.org/ Retreived 26 February 2026)
occ_0194	forest_Lrnc1_1	Carex remota L.	HumanObservation	present	native	forest	POWO (2025) Plants of the World Online. Facilitated by the Royal Botanic Gardens, Kew. https://powo.science.kew.org/ Retreived 26 February 2026)
occ_0195	forest_Lrnc1_1	Fraxinus excelsior L.	HumanObservation	present	native	forest	POWO (2025) Plants of the World Online. Facilitated by the Royal Botanic Gardens, Kew. https://powo.science.kew.org/ Retreived 26 February 2026)
occ_0196	forest_Lrnc1_1	Fraxinus angustifolia Vahl	HumanObservation	present	native	forest	POWO (2025) Plants of the World Online. Facilitated by the Royal Botanic Gardens, Kew. https://powo.science.kew.org/ Retreived 26 February 2026)
occ_0197	forest_Lrnc1_1	Galium palustre L.	HumanObservation	present	native	forest	POWO (2025) Plants of the World Online. Facilitated by the Royal Botanic Gardens, Kew. https://powo.science.kew.org/ Retreived 26 February 2026)
occ_0198	forest_Lrnc1_1	Glechoma hederacea L.	HumanObservation	present	native	forest	POWO (2025) Plants of the World Online. Facilitated by the Royal Botanic Gardens, Kew. https://powo.science.kew.org/ Retreived 26 February 2026)
occ_0199	forest_Lrnc1_1	Iris pseudacorus L.	HumanObservation	present	native	forest	POWO (2025) Plants of the World Online. Facilitated by the Royal Botanic Gardens, Kew. https://powo.science.kew.org/ Retreived 26 February 2026)
occ_0200	forest_Lrnc1_1	Leucojum vernum L.	HumanObservation	present	native	forest	POWO (2025) Plants of the World Online. Facilitated by the Royal Botanic Gardens, Kew. https://powo.science.kew.org/ Retreived 26 February 2026)
occ_0201	forest_Lrnc1_1	Lysimachia nummularia L.	HumanObservation	present	native	forest	POWO (2025) Plants of the World Online. Facilitated by the Royal Botanic Gardens, Kew. https://powo.science.kew.org/ Retreived 26 February 2026)
occ_0202	forest_Lrnc1_1	Epilobium angustifolium L.	HumanObservation	present	native	forest	POWO (2025) Plants of the World Online. Facilitated by the Royal Botanic Gardens, Kew. https://powo.science.kew.org/ Retreived 26 February 2026)
occ_0203	forest_Lrnc1_1	Morus alba L.	HumanObservation	present	introduced	forest	POWO (2025) Plants of the World Online. Facilitated by the Royal Botanic Gardens, Kew. https://powo.science.kew.org/ Retreived 26 February 2026)
occ_0204	forest_Lrnc1_1	Plantago major L.	HumanObservation	present	native	forest	POWO (2025) Plants of the World Online. Facilitated by the Royal Botanic Gardens, Kew. https://powo.science.kew.org/ Retreived 26 February 2026)
occ_0205	forest_Lrnc1_1	Populus alba L.	HumanObservation	present	native	forest	POWO (2025) Plants of the World Online. Facilitated by the Royal Botanic Gardens, Kew. https://powo.science.kew.org/ Retreived 26 February 2026)
occ_0206	forest_Lrnc1_1	Populus nigra L.	HumanObservation	present	native	forest	POWO (2025) Plants of the World Online. Facilitated by the Royal Botanic Gardens, Kew. https://powo.science.kew.org/ Retreived 26 February 2026)
occ_0207	forest_Lrnc1_1	Rubus caesius L.	HumanObservation	present	native	forest	POWO (2025) Plants of the World Online. Facilitated by the Royal Botanic Gardens, Kew. https://powo.science.kew.org/ Retreived 26 February 2026)
occ_0208	forest_Lrnc1_1	Stachys palustris L.	HumanObservation	present	native	forest	POWO (2025) Plants of the World Online. Facilitated by the Royal Botanic Gardens, Kew. https://powo.science.kew.org/ Retreived 26 February 2026)
occ_0209	forest_Lrnc1_1	Symphytum officinale L.	HumanObservation	present	native	forest	POWO (2025) Plants of the World Online. Facilitated by the Royal Botanic Gardens, Kew. https://powo.science.kew.org/ Retreived 26 February 2026)
occ_0210	forest_Lrnc1_1	Ulmus laevis Pall.	HumanObservation	present	native	forest	POWO (2025) Plants of the World Online. Facilitated by the Royal Botanic Gardens, Kew. https://powo.science.kew.org/ Retreived 26 February 2026)
occ_0211	forest_Lrnc1_1	Urtica dioica L.	HumanObservation	present	native	forest	POWO (2025) Plants of the World Online. Facilitated by the Royal Botanic Gardens, Kew. https://powo.science.kew.org/ Retreived 26 February 2026)
occ_0212	forest_Lrnc1_1	Vitis vinifera L.	HumanObservation	present	native	forest	POWO (2025) Plants of the World Online. Facilitated by the Royal Botanic Gardens, Kew. https://powo.science.kew.org/ Retreived 26 February 2026)
occ_0213	forest_Lrnc1_2	Acer negundo L.	HumanObservation	present	invasive	forest	POWO (2025) Plants of the World Online. Facilitated by the Royal Botanic Gardens, Kew. https://powo.science.kew.org/ Retreived 26 February 2026)
occ_0214	forest_Lrnc1_2	Crategus sp.	HumanObservation	present	native	forest	POWO (2025) Plants of the World Online. Facilitated by the Royal Botanic Gardens, Kew. https://powo.science.kew.org/ Retreived 26 February 2026)
occ_0215	forest_Lrnc1_2	Fraxinus excelsior L.	HumanObservation	present	native	forest	POWO (2025) Plants of the World Online. Facilitated by the Royal Botanic Gardens, Kew. https://powo.science.kew.org/ Retreived 26 February 2026)
occ_0216	forest_Lrnc1_2	Galium aparine L.	HumanObservation	present	native	forest	POWO (2025) Plants of the World Online. Facilitated by the Royal Botanic Gardens, Kew. https://powo.science.kew.org/ Retreived 26 February 2026)
occ_0217	forest_Lrnc1_2	Iris pseudacorus L.	HumanObservation	present	native	forest	POWO (2025) Plants of the World Online. Facilitated by the Royal Botanic Gardens, Kew. https://powo.science.kew.org/ Retreived 26 February 2026)
occ_0218	forest_Lrnc1_2	Leucojum vernum L.	HumanObservation	present	native	forest	POWO (2025) Plants of the World Online. Facilitated by the Royal Botanic Gardens, Kew. https://powo.science.kew.org/ Retreived 26 February 2026)
occ_0219	forest_Lrnc1_2	Lysimachia nummularia L.	HumanObservation	present	native	forest	POWO (2025) Plants of the World Online. Facilitated by the Royal Botanic Gardens, Kew. https://powo.science.kew.org/ Retreived 26 February 2026)
occ_0220	forest_Lrnc1_2	Epilobium angustifolium L.	HumanObservation	present	native	forest	POWO (2025) Plants of the World Online. Facilitated by the Royal Botanic Gardens, Kew. https://powo.science.kew.org/ Retreived 26 February 2026)
occ_0221	forest_Lrnc1_2	Populus x canadensis Moench	HumanObservation	present	introduced	forest	POWO (2025) Plants of the World Online. Facilitated by the Royal Botanic Gardens, Kew. https://powo.science.kew.org/ Retreived 26 February 2026)
occ_0222	forest_Lrnc1_2	Rubus caesius L.	HumanObservation	present	native	forest	POWO (2025) Plants of the World Online. Facilitated by the Royal Botanic Gardens, Kew. https://powo.science.kew.org/ Retreived 26 February 2026)
occ_0223	forest_Lrnc1_2	Rumex sanguineus L.	HumanObservation	present	native	forest	POWO (2025) Plants of the World Online. Facilitated by the Royal Botanic Gardens, Kew. https://powo.science.kew.org/ Retreived 26 February 2026)
occ_0224	forest_Lrnc1_2	Ulmus laevis Pall.	HumanObservation	present	native	forest	POWO (2025) Plants of the World Online. Facilitated by the Royal Botanic Gardens, Kew. https://powo.science.kew.org/ Retreived 26 February 2026)
occ_0225	forest_Lrnc1_2	Vitis vinifera L.	HumanObservation	present	native	forest	POWO (2025) Plants of the World Online. Facilitated by the Royal Botanic Gardens, Kew. https://powo.science.kew.org/ Retreived 26 February 2026)
occ_0226	forest_Topoljski	Acer negundo L.	HumanObservation	present	invasive	forest	POWO (2025) Plants of the World Online. Facilitated by the Royal Botanic Gardens, Kew. https://powo.science.kew.org/ Retreived 26 February 2026)
occ_0227	forest_Topoljski	Amorpha fruticosa L.	HumanObservation	present	invasive	forest	POWO (2025) Plants of the World Online. Facilitated by the Royal Botanic Gardens, Kew. https://powo.science.kew.org/ Retreived 26 February 2026)
occ_0228	forest_Topoljski	Frangula alnus Mill.	HumanObservation	present	native	forest	POWO (2025) Plants of the World Online. Facilitated by the Royal Botanic Gardens, Kew. https://powo.science.kew.org/ Retreived 26 February 2026)
occ_0229	forest_Topoljski	Iris pseudacorus L.	HumanObservation	present	native	forest	POWO (2025) Plants of the World Online. Facilitated by the Royal Botanic Gardens, Kew. https://powo.science.kew.org/ Retreived 26 February 2026)
occ_0230	forest_Topoljski	Juglans regia L.	HumanObservation	present	introduced	forest	POWO (2025) Plants of the World Online. Facilitated by the Royal Botanic Gardens, Kew. https://powo.science.kew.org/ Retreived 26 February 2026)
occ_0231	forest_Topoljski	Epilobium angustifolium L.	HumanObservation	present	native	forest	POWO (2025) Plants of the World Online. Facilitated by the Royal Botanic Gardens, Kew. https://powo.science.kew.org/ Retreived 26 February 2026)
occ_0232	forest_Topoljski	Morus nigra L.	HumanObservation	present	introduced	forest	POWO (2025) Plants of the World Online. Facilitated by the Royal Botanic Gardens, Kew. https://powo.science.kew.org/ Retreived 26 February 2026)
occ_0233	forest_Topoljski	Myosotis scorpioides L.	HumanObservation	present	native	forest	POWO (2025) Plants of the World Online. Facilitated by the Royal Botanic Gardens, Kew. https://powo.science.kew.org/ Retreived 26 February 2026)
occ_0234	forest_Topoljski	Populus alba L.	HumanObservation	present	native	forest	POWO (2025) Plants of the World Online. Facilitated by the Royal Botanic Gardens, Kew. https://powo.science.kew.org/ Retreived 26 February 2026)
occ_0235	forest_Topoljski	Prunus cerasifera Ehrh.	HumanObservation	present	native	forest	POWO (2025) Plants of the World Online. Facilitated by the Royal Botanic Gardens, Kew. https://powo.science.kew.org/ Retreived 26 February 2026)
occ_0236	forest_Topoljski	Quercus robur L.	HumanObservation	present	native	forest	POWO (2025) Plants of the World Online. Facilitated by the Royal Botanic Gardens, Kew. https://powo.science.kew.org/ Retreived 26 February 2026)
occ_0237	forest_Topoljski	Rhamnus cathartica L.	HumanObservation	present	native	forest	POWO (2025) Plants of the World Online. Facilitated by the Royal Botanic Gardens, Kew. https://powo.science.kew.org/ Retreived 26 February 2026)
occ_0238	forest_Topoljski	Rubus caesius L.	HumanObservation	present	native	forest	POWO (2025) Plants of the World Online. Facilitated by the Royal Botanic Gardens, Kew. https://powo.science.kew.org/ Retreived 26 February 2026)
occ_0239	forest_Topoljski	Salix alba L.	HumanObservation	present	native	forest	POWO (2025) Plants of the World Online. Facilitated by the Royal Botanic Gardens, Kew. https://powo.science.kew.org/ Retreived 26 February 2026)
occ_0240	forest_Sarkanj	Carex sp.	HumanObservation	present	native	forest	POWO (2025) Plants of the World Online. Facilitated by the Royal Botanic Gardens, Kew. https://powo.science.kew.org/ Retreived 26 February 2026)
occ_0241	forest_Sarkanj	Fraxinus excelsior L.	HumanObservation	present	native	forest	POWO (2025) Plants of the World Online. Facilitated by the Royal Botanic Gardens, Kew. https://powo.science.kew.org/ Retreived 26 February 2026)
occ_0242	forest_Sarkanj	Galium palustre L.	HumanObservation	present	native	forest	POWO (2025) Plants of the World Online. Facilitated by the Royal Botanic Gardens, Kew. https://powo.science.kew.org/ Retreived 26 February 2026)
occ_0243	forest_Sarkanj	Iris pseudacorus L.	HumanObservation	present	native	forest	POWO (2025) Plants of the World Online. Facilitated by the Royal Botanic Gardens, Kew. https://powo.science.kew.org/ Retreived 26 February 2026)
occ_0244	forest_Sarkanj	Leucojum vernum L.	HumanObservation	present	native	forest	POWO (2025) Plants of the World Online. Facilitated by the Royal Botanic Gardens, Kew. https://powo.science.kew.org/ Retreived 26 February 2026)
occ_0245	forest_Sarkanj	Lysimachia nummularia L.	HumanObservation	present	native	forest	POWO (2025) Plants of the World Online. Facilitated by the Royal Botanic Gardens, Kew. https://powo.science.kew.org/ Retreived 26 February 2026)
occ_0246	forest_Sarkanj	Epilobium angustifolium L.	HumanObservation	present	native	forest	POWO (2025) Plants of the World Online. Facilitated by the Royal Botanic Gardens, Kew. https://powo.science.kew.org/ Retreived 26 February 2026)
occ_0247	forest_Sarkanj	Myosotis scorpioides L.	HumanObservation	present	native	forest	POWO (2025) Plants of the World Online. Facilitated by the Royal Botanic Gardens, Kew. https://powo.science.kew.org/ Retreived 26 February 2026)
occ_0248	forest_Sarkanj	Persicaria mitis (Schrank) Assenov	HumanObservation	present	native	forest	POWO (2025) Plants of the World Online. Facilitated by the Royal Botanic Gardens, Kew. https://powo.science.kew.org/ Retreived 26 February 2026)
occ_0249	forest_Sarkanj	Rorippa amphibia (L.) Besser	HumanObservation	present	native	forest	POWO (2025) Plants of the World Online. Facilitated by the Royal Botanic Gardens, Kew. https://powo.science.kew.org/ Retreived 26 February 2026)
occ_0250	forest_Sarkanj	Rumex sanguineus L.	HumanObservation	present	native	forest	POWO (2025) Plants of the World Online. Facilitated by the Royal Botanic Gardens, Kew. https://powo.science.kew.org/ Retreived 26 February 2026)
occ_0251	forest_Sarkanj	Salix alba L.	HumanObservation	present	native	forest	POWO (2025) Plants of the World Online. Facilitated by the Royal Botanic Gardens, Kew. https://powo.science.kew.org/ Retreived 26 February 2026)
