# Supplementary material for: Baseline riparian forest and aquatic macrophyte vegetation dataset from the Danube right bank near Draž (Croatia), to support before-after monitoring of side-arm reconnection (2024-2025)
Source: Biodivers Data J. 2026 Jul 16;14:e190669. doi: 10.3897/BDJ.14.e190669 (PMC13397057; doi:10.3897/BDJ.14.e190669)
Supplement: Supplementary material 3 — Measurement-level data [file bdj-14-e190669-s003.csv]

measurementID	occurrenceID	eventID	scientificName	habitatType	measurementType	measurementValue	measurementUnit	measurementMethod
meas_00001	occ_0001	aquatic_Tplj1	Bidens tripartita L.	aquatic	Cover class (1-5)	2	ordinal class	Mean of 3 belt transects (10 m) per site; classes: 1 (>1-5%), 2 (>5-25%), 3 (>25-50%), 4 (>50-75%), 5 (>75-100%).
meas_00002	occ_0002	aquatic_Tplj1	Ceratophyllum demersum L.	aquatic	Cover class (1-5)	3	ordinal class	Mean of 3 belt transects (10 m) per site; classes: 1 (>1-5%), 2 (>5-25%), 3 (>25-50%), 4 (>50-75%), 5 (>75-100%).
meas_00003	occ_0003	aquatic_Tplj1	Hydrocharis morsus-ranae L.	aquatic	Cover class (1-5)	1.5	ordinal class	Mean of 3 belt transects (10 m) per site; classes: 1 (>1-5%), 2 (>5-25%), 3 (>25-50%), 4 (>50-75%), 5 (>75-100%).
meas_00004	occ_0004	aquatic_Tplj1	Myriophyllum spicatum L.	aquatic	Cover class (1-5)	3.5	ordinal class	Mean of 3 belt transects (10 m) per site; classes: 1 (>1-5%), 2 (>5-25%), 3 (>25-50%), 4 (>50-75%), 5 (>75-100%).
meas_00005	occ_0005	aquatic_Tplj1	Persicaria hydropiper (L.) Delabre	aquatic	Cover class (1-5)	1	ordinal class	Mean of 3 belt transects (10 m) per site; classes: 1 (>1-5%), 2 (>5-25%), 3 (>25-50%), 4 (>50-75%), 5 (>75-100%).
meas_00006	occ_0006	aquatic_Tplj1	Phragmites australis (Cav.) Trin. ex Steud.	aquatic	Cover class (1-5)	2.5	ordinal class	Mean of 3 belt transects (10 m) per site; classes: 1 (>1-5%), 2 (>5-25%), 3 (>25-50%), 4 (>50-75%), 5 (>75-100%).
meas_00007	occ_0007	aquatic_Tplj1	Salvinia natans (L.) All.	aquatic	Cover class (1-5)	2	ordinal class	Mean of 3 belt transects (10 m) per site; classes: 1 (>1-5%), 2 (>5-25%), 3 (>25-50%), 4 (>50-75%), 5 (>75-100%).
meas_00008	occ_0008	aquatic_Tplj1	Trapa natans L.	aquatic	Cover class (1-5)	2.5	ordinal class	Mean of 3 belt transects (10 m) per site; classes: 1 (>1-5%), 2 (>5-25%), 3 (>25-50%), 4 (>50-75%), 5 (>75-100%).
meas_00009	occ_0009	aquatic_Tplj1	Typha angustifolia L.	aquatic	Cover class (1-5)	3	ordinal class	Mean of 3 belt transects (10 m) per site; classes: 1 (>1-5%), 2 (>5-25%), 3 (>25-50%), 4 (>50-75%), 5 (>75-100%).
meas_00010	occ_0010	aquatic_Tplj2	Agrostis stolonifera L.	aquatic	Cover class (1-5)	1	ordinal class	Mean of 3 belt transects (10 m) per site; classes: 1 (>1-5%), 2 (>5-25%), 3 (>25-50%), 4 (>50-75%), 5 (>75-100%).
meas_00011	occ_0011	aquatic_Tplj2	Alisma lanceolatum With.	aquatic	Cover class (1-5)	1	ordinal class	Mean of 3 belt transects (10 m) per site; classes: 1 (>1-5%), 2 (>5-25%), 3 (>25-50%), 4 (>50-75%), 5 (>75-100%).
meas_00012	occ_0012	aquatic_Tplj2	Alisma plantago-aquatica L.	aquatic	Cover class (1-5)	1	ordinal class	Mean of 3 belt transects (10 m) per site; classes: 1 (>1-5%), 2 (>5-25%), 3 (>25-50%), 4 (>50-75%), 5 (>75-100%).
meas_00013	occ_0013	aquatic_Tplj2	Carex sp.	aquatic	Cover class (1-5)	1	ordinal class	Mean of 3 belt transects (10 m) per site; classes: 1 (>1-5%), 2 (>5-25%), 3 (>25-50%), 4 (>50-75%), 5 (>75-100%).
meas_00014	occ_0014	aquatic_Tplj2	Ceratophyllum demersum L.	aquatic	Cover class (1-5)	2.5	ordinal class	Mean of 3 belt transects (10 m) per site; classes: 1 (>1-5%), 2 (>5-25%), 3 (>25-50%), 4 (>50-75%), 5 (>75-100%).
meas_00015	occ_0015	aquatic_Tplj2	Cyperus michelianus (L.) Delile	aquatic	Cover class (1-5)	1	ordinal class	Mean of 3 belt transects (10 m) per site; classes: 1 (>1-5%), 2 (>5-25%), 3 (>25-50%), 4 (>50-75%), 5 (>75-100%).
meas_00016	occ_0016	aquatic_Tplj2	Echinochloa crus-galli (L.) P.Beauv.	aquatic	Cover class (1-5)	1	ordinal class	Mean of 3 belt transects (10 m) per site; classes: 1 (>1-5%), 2 (>5-25%), 3 (>25-50%), 4 (>50-75%), 5 (>75-100%).
meas_00017	occ_0017	aquatic_Tplj2	Iris pseudacorus L.	aquatic	Cover class (1-5)	1	ordinal class	Mean of 3 belt transects (10 m) per site; classes: 1 (>1-5%), 2 (>5-25%), 3 (>25-50%), 4 (>50-75%), 5 (>75-100%).
meas_00018	occ_0018	aquatic_Tplj2	Juncus compressus Jacq.	aquatic	Cover class (1-5)	1	ordinal class	Mean of 3 belt transects (10 m) per site; classes: 1 (>1-5%), 2 (>5-25%), 3 (>25-50%), 4 (>50-75%), 5 (>75-100%).
meas_00019	occ_0019	aquatic_Tplj2	Lycopus europaeus L.	aquatic	Cover class (1-5)	1	ordinal class	Mean of 3 belt transects (10 m) per site; classes: 1 (>1-5%), 2 (>5-25%), 3 (>25-50%), 4 (>50-75%), 5 (>75-100%).
meas_00020	occ_0020	aquatic_Tplj2	Myriophyllum spicatum L.	aquatic	Cover class (1-5)	3.5	ordinal class	Mean of 3 belt transects (10 m) per site; classes: 1 (>1-5%), 2 (>5-25%), 3 (>25-50%), 4 (>50-75%), 5 (>75-100%).
meas_00021	occ_0021	aquatic_Tplj2	Najas marina L.	aquatic	Cover class (1-5)	3	ordinal class	Mean of 3 belt transects (10 m) per site; classes: 1 (>1-5%), 2 (>5-25%), 3 (>25-50%), 4 (>50-75%), 5 (>75-100%).
meas_00022	occ_0022	aquatic_Tplj2	Najas minor All.	aquatic	Cover class (1-5)	2.5	ordinal class	Mean of 3 belt transects (10 m) per site; classes: 1 (>1-5%), 2 (>5-25%), 3 (>25-50%), 4 (>50-75%), 5 (>75-100%).
meas_00023	occ_0023	aquatic_Tplj2	Persicaria hydropiper (L.) Delabre	aquatic	Cover class (1-5)	1	ordinal class	Mean of 3 belt transects (10 m) per site; classes: 1 (>1-5%), 2 (>5-25%), 3 (>25-50%), 4 (>50-75%), 5 (>75-100%).
meas_00024	occ_0024	aquatic_Tplj2	Salvinia natans (L.) All.	aquatic	Cover class (1-5)	1	ordinal class	Mean of 3 belt transects (10 m) per site; classes: 1 (>1-5%), 2 (>5-25%), 3 (>25-50%), 4 (>50-75%), 5 (>75-100%).
meas_00025	occ_0025	aquatic_Tplj2	Stuckenia pectinata (L.) Börner	aquatic	Cover class (1-5)	3	ordinal class	Mean of 3 belt transects (10 m) per site; classes: 1 (>1-5%), 2 (>5-25%), 3 (>25-50%), 4 (>50-75%), 5 (>75-100%).
meas_00026	occ_0026	aquatic_Tplj3	Carex sp.	aquatic	Cover class (1-5)	1	ordinal class	Mean of 3 belt transects (10 m) per site; classes: 1 (>1-5%), 2 (>5-25%), 3 (>25-50%), 4 (>50-75%), 5 (>75-100%).
meas_00027	occ_0027	aquatic_Tplj3	Ceratophyllum demersum L.	aquatic	Cover class (1-5)	3	ordinal class	Mean of 3 belt transects (10 m) per site; classes: 1 (>1-5%), 2 (>5-25%), 3 (>25-50%), 4 (>50-75%), 5 (>75-100%).
meas_00028	occ_0028	aquatic_Tplj3	Hydrocharis morsus-ranae L.	aquatic	Cover class (1-5)	1	ordinal class	Mean of 3 belt transects (10 m) per site; classes: 1 (>1-5%), 2 (>5-25%), 3 (>25-50%), 4 (>50-75%), 5 (>75-100%).
meas_00029	occ_0029	aquatic_Tplj3	Iris pseudacorus L.	aquatic	Cover class (1-5)	1	ordinal class	Mean of 3 belt transects (10 m) per site; classes: 1 (>1-5%), 2 (>5-25%), 3 (>25-50%), 4 (>50-75%), 5 (>75-100%).
meas_00030	occ_0030	aquatic_Tplj3	Myriophyllum spicatum L.	aquatic	Cover class (1-5)	3.5	ordinal class	Mean of 3 belt transects (10 m) per site; classes: 1 (>1-5%), 2 (>5-25%), 3 (>25-50%), 4 (>50-75%), 5 (>75-100%).
meas_00031	occ_0031	aquatic_Tplj3	Najas marina L.	aquatic	Cover class (1-5)	2	ordinal class	Mean of 3 belt transects (10 m) per site; classes: 1 (>1-5%), 2 (>5-25%), 3 (>25-50%), 4 (>50-75%), 5 (>75-100%).
meas_00032	occ_0032	aquatic_Tplj3	Najas minor All.	aquatic	Cover class (1-5)	2	ordinal class	Mean of 3 belt transects (10 m) per site; classes: 1 (>1-5%), 2 (>5-25%), 3 (>25-50%), 4 (>50-75%), 5 (>75-100%).
meas_00033	occ_0033	aquatic_Tplj3	Phragmites australis (Cav.) Trin. ex Steud.	aquatic	Cover class (1-5)	4.5	ordinal class	Mean of 3 belt transects (10 m) per site; classes: 1 (>1-5%), 2 (>5-25%), 3 (>25-50%), 4 (>50-75%), 5 (>75-100%).
meas_00034	occ_0034	aquatic_Tplj3	Salvinia natans (L.) All.	aquatic	Cover class (1-5)	2	ordinal class	Mean of 3 belt transects (10 m) per site; classes: 1 (>1-5%), 2 (>5-25%), 3 (>25-50%), 4 (>50-75%), 5 (>75-100%).
meas_00035	occ_0035	aquatic_Tplj3	Trapa natans L.	aquatic	Cover class (1-5)	2	ordinal class	Mean of 3 belt transects (10 m) per site; classes: 1 (>1-5%), 2 (>5-25%), 3 (>25-50%), 4 (>50-75%), 5 (>75-100%).
meas_00036	occ_0036	aquatic_Tplj3	Typha angustifolia L.	aquatic	Cover class (1-5)	3.5	ordinal class	Mean of 3 belt transects (10 m) per site; classes: 1 (>1-5%), 2 (>5-25%), 3 (>25-50%), 4 (>50-75%), 5 (>75-100%).
meas_00037	occ_0037	aquatic_Srknj1	Ambrosia artemisiifolia L.	aquatic	Cover class (1-5)	1	ordinal class	Mean of 3 belt transects (10 m) per site; classes: 1 (>1-5%), 2 (>5-25%), 3 (>25-50%), 4 (>50-75%), 5 (>75-100%).
meas_00038	occ_0038	aquatic_Srknj1	Bidens tripartita L.	aquatic	Cover class (1-5)	1	ordinal class	Mean of 3 belt transects (10 m) per site; classes: 1 (>1-5%), 2 (>5-25%), 3 (>25-50%), 4 (>50-75%), 5 (>75-100%).
meas_00039	occ_0039	aquatic_Srknj1	Carex sp.	aquatic	Cover class (1-5)	2	ordinal class	Mean of 3 belt transects (10 m) per site; classes: 1 (>1-5%), 2 (>5-25%), 3 (>25-50%), 4 (>50-75%), 5 (>75-100%).
meas_00040	occ_0040	aquatic_Srknj1	Ceratophyllum demersum L.	aquatic	Cover class (1-5)	3	ordinal class	Mean of 3 belt transects (10 m) per site; classes: 1 (>1-5%), 2 (>5-25%), 3 (>25-50%), 4 (>50-75%), 5 (>75-100%).
meas_00041	occ_0041	aquatic_Srknj1	Euphrosine xanthiifolia (Nutt.) A.Gray	aquatic	Cover class (1-5)	1	ordinal class	Mean of 3 belt transects (10 m) per site; classes: 1 (>1-5%), 2 (>5-25%), 3 (>25-50%), 4 (>50-75%), 5 (>75-100%).
meas_00042	occ_0042	aquatic_Srknj1	Hydrocharis morsus-ranae L.	aquatic	Cover class (1-5)	3	ordinal class	Mean of 3 belt transects (10 m) per site; classes: 1 (>1-5%), 2 (>5-25%), 3 (>25-50%), 4 (>50-75%), 5 (>75-100%).
meas_00043	occ_0043	aquatic_Srknj1	Iris pseudacorus L.	aquatic	Cover class (1-5)	1	ordinal class	Mean of 3 belt transects (10 m) per site; classes: 1 (>1-5%), 2 (>5-25%), 3 (>25-50%), 4 (>50-75%), 5 (>75-100%).
meas_00044	occ_0044	aquatic_Srknj1	Persicaria amphibia (L.) Gray	aquatic	Cover class (1-5)	3	ordinal class	Mean of 3 belt transects (10 m) per site; classes: 1 (>1-5%), 2 (>5-25%), 3 (>25-50%), 4 (>50-75%), 5 (>75-100%).
meas_00045	occ_0045	aquatic_Srknj1	Salvinia natans (L.) All.	aquatic	Cover class (1-5)	4	ordinal class	Mean of 3 belt transects (10 m) per site; classes: 1 (>1-5%), 2 (>5-25%), 3 (>25-50%), 4 (>50-75%), 5 (>75-100%).
meas_00046	occ_0046	aquatic_Srknj2	Agrostis stolonifera L.	aquatic	Cover class (1-5)	2.5	ordinal class	Mean of 3 belt transects (10 m) per site; classes: 1 (>1-5%), 2 (>5-25%), 3 (>25-50%), 4 (>50-75%), 5 (>75-100%).
meas_00047	occ_0047	aquatic_Srknj2	Bidens tripartita L.	aquatic	Cover class (1-5)	1	ordinal class	Mean of 3 belt transects (10 m) per site; classes: 1 (>1-5%), 2 (>5-25%), 3 (>25-50%), 4 (>50-75%), 5 (>75-100%).
meas_00048	occ_0048	aquatic_Srknj2	Carex sp.	aquatic	Cover class (1-5)	2	ordinal class	Mean of 3 belt transects (10 m) per site; classes: 1 (>1-5%), 2 (>5-25%), 3 (>25-50%), 4 (>50-75%), 5 (>75-100%).
meas_00049	occ_0049	aquatic_Srknj2	Ceratophyllum demersum L.	aquatic	Cover class (1-5)	3	ordinal class	Mean of 3 belt transects (10 m) per site; classes: 1 (>1-5%), 2 (>5-25%), 3 (>25-50%), 4 (>50-75%), 5 (>75-100%).
meas_00050	occ_0050	aquatic_Srknj2	Echinochloa crus-galli (L.) P.Beauv.	aquatic	Cover class (1-5)	2	ordinal class	Mean of 3 belt transects (10 m) per site; classes: 1 (>1-5%), 2 (>5-25%), 3 (>25-50%), 4 (>50-75%), 5 (>75-100%).
meas_00051	occ_0051	aquatic_Srknj2	Euphorbia palustris L.	aquatic	Cover class (1-5)	1	ordinal class	Mean of 3 belt transects (10 m) per site; classes: 1 (>1-5%), 2 (>5-25%), 3 (>25-50%), 4 (>50-75%), 5 (>75-100%).
meas_00052	occ_0052	aquatic_Srknj2	Hydrocharis morsus-ranae L.	aquatic	Cover class (1-5)	1	ordinal class	Mean of 3 belt transects (10 m) per site; classes: 1 (>1-5%), 2 (>5-25%), 3 (>25-50%), 4 (>50-75%), 5 (>75-100%).
meas_00053	occ_0053	aquatic_Srknj2	Iris pseudacorus L.	aquatic	Cover class (1-5)	2	ordinal class	Mean of 3 belt transects (10 m) per site; classes: 1 (>1-5%), 2 (>5-25%), 3 (>25-50%), 4 (>50-75%), 5 (>75-100%).
meas_00054	occ_0054	aquatic_Srknj2	Lysimachia vulgaris L.	aquatic	Cover class (1-5)	1	ordinal class	Mean of 3 belt transects (10 m) per site; classes: 1 (>1-5%), 2 (>5-25%), 3 (>25-50%), 4 (>50-75%), 5 (>75-100%).
meas_00055	occ_0055	aquatic_Srknj2	Lythrum salicaria L.	aquatic	Cover class (1-5)	1	ordinal class	Mean of 3 belt transects (10 m) per site; classes: 1 (>1-5%), 2 (>5-25%), 3 (>25-50%), 4 (>50-75%), 5 (>75-100%).
meas_00056	occ_0056	aquatic_Srknj2	Persicaria amphibia (L.) Gray	aquatic	Cover class (1-5)	3	ordinal class	Mean of 3 belt transects (10 m) per site; classes: 1 (>1-5%), 2 (>5-25%), 3 (>25-50%), 4 (>50-75%), 5 (>75-100%).
meas_00057	occ_0057	aquatic_Srknj2	Rorippa amphibia (L.) Besser	aquatic	Cover class (1-5)	1	ordinal class	Mean of 3 belt transects (10 m) per site; classes: 1 (>1-5%), 2 (>5-25%), 3 (>25-50%), 4 (>50-75%), 5 (>75-100%).
meas_00058	occ_0058	aquatic_Srknj2	Salvinia natans (L.) All.	aquatic	Cover class (1-5)	3	ordinal class	Mean of 3 belt transects (10 m) per site; classes: 1 (>1-5%), 2 (>5-25%), 3 (>25-50%), 4 (>50-75%), 5 (>75-100%).
meas_00059	occ_0059	aquatic_Srknj3	Agrostis stolonifera L.	aquatic	Cover class (1-5)	3.5	ordinal class	Mean of 3 belt transects (10 m) per site; classes: 1 (>1-5%), 2 (>5-25%), 3 (>25-50%), 4 (>50-75%), 5 (>75-100%).
meas_00060	occ_0060	aquatic_Srknj3	Bidens tripartita L.	aquatic	Cover class (1-5)	2	ordinal class	Mean of 3 belt transects (10 m) per site; classes: 1 (>1-5%), 2 (>5-25%), 3 (>25-50%), 4 (>50-75%), 5 (>75-100%).
meas_00061	occ_0061	aquatic_Srknj3	Carex sp.	aquatic	Cover class (1-5)	3	ordinal class	Mean of 3 belt transects (10 m) per site; classes: 1 (>1-5%), 2 (>5-25%), 3 (>25-50%), 4 (>50-75%), 5 (>75-100%).
meas_00062	occ_0062	aquatic_Srknj3	Ceratophyllum demersum L.	aquatic	Cover class (1-5)	4	ordinal class	Mean of 3 belt transects (10 m) per site; classes: 1 (>1-5%), 2 (>5-25%), 3 (>25-50%), 4 (>50-75%), 5 (>75-100%).
meas_00063	occ_0063	aquatic_Srknj3	Hydrocharis morsus-ranae L.	aquatic	Cover class (1-5)	2	ordinal class	Mean of 3 belt transects (10 m) per site; classes: 1 (>1-5%), 2 (>5-25%), 3 (>25-50%), 4 (>50-75%), 5 (>75-100%).
meas_00064	occ_0064	aquatic_Srknj3	Iris pseudacorus L.	aquatic	Cover class (1-5)	3	ordinal class	Mean of 3 belt transects (10 m) per site; classes: 1 (>1-5%), 2 (>5-25%), 3 (>25-50%), 4 (>50-75%), 5 (>75-100%).
meas_00065	occ_0065	aquatic_Srknj3	Lysimachia vulgaris L.	aquatic	Cover class (1-5)	1	ordinal class	Mean of 3 belt transects (10 m) per site; classes: 1 (>1-5%), 2 (>5-25%), 3 (>25-50%), 4 (>50-75%), 5 (>75-100%).
meas_00066	occ_0066	aquatic_Srknj3	Lythrum salicaria L.	aquatic	Cover class (1-5)	2	ordinal class	Mean of 3 belt transects (10 m) per site; classes: 1 (>1-5%), 2 (>5-25%), 3 (>25-50%), 4 (>50-75%), 5 (>75-100%).
meas_00067	occ_0067	aquatic_Srknj3	Myriophyllum spicatum L.	aquatic	Cover class (1-5)	2	ordinal class	Mean of 3 belt transects (10 m) per site; classes: 1 (>1-5%), 2 (>5-25%), 3 (>25-50%), 4 (>50-75%), 5 (>75-100%).
meas_00068	occ_0068	aquatic_Srknj3	Persicaria amphibia (L.) Gray	aquatic	Cover class (1-5)	2.5	ordinal class	Mean of 3 belt transects (10 m) per site; classes: 1 (>1-5%), 2 (>5-25%), 3 (>25-50%), 4 (>50-75%), 5 (>75-100%).
meas_00069	occ_0069	aquatic_Srknj3	Phalaris arundinacea L.	aquatic	Cover class (1-5)	1	ordinal class	Mean of 3 belt transects (10 m) per site; classes: 1 (>1-5%), 2 (>5-25%), 3 (>25-50%), 4 (>50-75%), 5 (>75-100%).
meas_00070	occ_0070	aquatic_Srknj3	Phragmites australis (Cav.) Trin. ex Steud.	aquatic	Cover class (1-5)	1	ordinal class	Mean of 3 belt transects (10 m) per site; classes: 1 (>1-5%), 2 (>5-25%), 3 (>25-50%), 4 (>50-75%), 5 (>75-100%).
meas_00071	occ_0071	aquatic_Srknj3	Salvinia natans (L.) All.	aquatic	Cover class (1-5)	4	ordinal class	Mean of 3 belt transects (10 m) per site; classes: 1 (>1-5%), 2 (>5-25%), 3 (>25-50%), 4 (>50-75%), 5 (>75-100%).
meas_00072	occ_0072	aquatic_Srknj4	Agrostis stolonifera L.	aquatic	Cover class (1-5)	2	ordinal class	Mean of 3 belt transects (10 m) per site; classes: 1 (>1-5%), 2 (>5-25%), 3 (>25-50%), 4 (>50-75%), 5 (>75-100%).
meas_00073	occ_0073	aquatic_Srknj4	Ambrosia artemisiifolia L.	aquatic	Cover class (1-5)	3	ordinal class	Mean of 3 belt transects (10 m) per site; classes: 1 (>1-5%), 2 (>5-25%), 3 (>25-50%), 4 (>50-75%), 5 (>75-100%).
meas_00074	occ_0074	aquatic_Srknj4	Carex sp.	aquatic	Cover class (1-5)	3	ordinal class	Mean of 3 belt transects (10 m) per site; classes: 1 (>1-5%), 2 (>5-25%), 3 (>25-50%), 4 (>50-75%), 5 (>75-100%).
meas_00075	occ_0075	aquatic_Srknj4	Ceratophyllum demersum L.	aquatic	Cover class (1-5)	3	ordinal class	Mean of 3 belt transects (10 m) per site; classes: 1 (>1-5%), 2 (>5-25%), 3 (>25-50%), 4 (>50-75%), 5 (>75-100%).
meas_00076	occ_0076	aquatic_Srknj4	Euphrosine xanthiifolia (Nutt.) A.Gray	aquatic	Cover class (1-5)	3	ordinal class	Mean of 3 belt transects (10 m) per site; classes: 1 (>1-5%), 2 (>5-25%), 3 (>25-50%), 4 (>50-75%), 5 (>75-100%).
meas_00077	occ_0077	aquatic_Srknj4	Echinochloa crus-galli (L.) P.Beauv.	aquatic	Cover class (1-5)	2	ordinal class	Mean of 3 belt transects (10 m) per site; classes: 1 (>1-5%), 2 (>5-25%), 3 (>25-50%), 4 (>50-75%), 5 (>75-100%).
meas_00078	occ_0078	aquatic_Srknj4	Hydrocharis morsus-ranae L.	aquatic	Cover class (1-5)	1	ordinal class	Mean of 3 belt transects (10 m) per site; classes: 1 (>1-5%), 2 (>5-25%), 3 (>25-50%), 4 (>50-75%), 5 (>75-100%).
meas_00079	occ_0079	aquatic_Srknj4	Iris pseudacorus L.	aquatic	Cover class (1-5)	2	ordinal class	Mean of 3 belt transects (10 m) per site; classes: 1 (>1-5%), 2 (>5-25%), 3 (>25-50%), 4 (>50-75%), 5 (>75-100%).
meas_00080	occ_0080	aquatic_Srknj4	Lythrum salicaria L.	aquatic	Cover class (1-5)	2	ordinal class	Mean of 3 belt transects (10 m) per site; classes: 1 (>1-5%), 2 (>5-25%), 3 (>25-50%), 4 (>50-75%), 5 (>75-100%).
meas_00081	occ_0081	aquatic_Srknj4	Myriophyllum spicatum L.	aquatic	Cover class (1-5)	2	ordinal class	Mean of 3 belt transects (10 m) per site; classes: 1 (>1-5%), 2 (>5-25%), 3 (>25-50%), 4 (>50-75%), 5 (>75-100%).
meas_00082	occ_0082	aquatic_Srknj4	Panicum capillare L.	aquatic	Cover class (1-5)	1	ordinal class	Mean of 3 belt transects (10 m) per site; classes: 1 (>1-5%), 2 (>5-25%), 3 (>25-50%), 4 (>50-75%), 5 (>75-100%).
meas_00083	occ_0083	aquatic_Srknj4	Persicaria amphibia (L.) Gray	aquatic	Cover class (1-5)	2.5	ordinal class	Mean of 3 belt transects (10 m) per site; classes: 1 (>1-5%), 2 (>5-25%), 3 (>25-50%), 4 (>50-75%), 5 (>75-100%).
meas_00084	occ_0084	aquatic_Srknj4	Phragmites australis (Cav.) Trin. ex Steud.	aquatic	Cover class (1-5)	1.5	ordinal class	Mean of 3 belt transects (10 m) per site; classes: 1 (>1-5%), 2 (>5-25%), 3 (>25-50%), 4 (>50-75%), 5 (>75-100%).
meas_00085	occ_0085	aquatic_Srknj4	Salvinia natans (L.) All.	aquatic	Cover class (1-5)	1.5	ordinal class	Mean of 3 belt transects (10 m) per site; classes: 1 (>1-5%), 2 (>5-25%), 3 (>25-50%), 4 (>50-75%), 5 (>75-100%).
meas_00086	occ_0086	aquatic_Lrnc3	Bidens tripartita L.	aquatic	Cover class (1-5)	2	ordinal class	Mean of 3 belt transects (10 m) per site; classes: 1 (>1-5%), 2 (>5-25%), 3 (>25-50%), 4 (>50-75%), 5 (>75-100%).
meas_00087	occ_0087	aquatic_Lrnc3	Carex sp.	aquatic	Cover class (1-5)	2.5	ordinal class	Mean of 3 belt transects (10 m) per site; classes: 1 (>1-5%), 2 (>5-25%), 3 (>25-50%), 4 (>50-75%), 5 (>75-100%).
meas_00088	occ_0088	aquatic_Lrnc3	Ceratophyllum demersum L.	aquatic	Cover class (1-5)	1	ordinal class	Mean of 3 belt transects (10 m) per site; classes: 1 (>1-5%), 2 (>5-25%), 3 (>25-50%), 4 (>50-75%), 5 (>75-100%).
meas_00089	occ_0089	aquatic_Lrnc3	Echinochloa crus-galli (L.) P.Beauv.	aquatic	Cover class (1-5)	1.5	ordinal class	Mean of 3 belt transects (10 m) per site; classes: 1 (>1-5%), 2 (>5-25%), 3 (>25-50%), 4 (>50-75%), 5 (>75-100%).
meas_00090	occ_0090	aquatic_Lrnc3	Persicaria amphibia (L.) Gray	aquatic	Cover class (1-5)	2.5	ordinal class	Mean of 3 belt transects (10 m) per site; classes: 1 (>1-5%), 2 (>5-25%), 3 (>25-50%), 4 (>50-75%), 5 (>75-100%).
meas_00091	occ_0091	aquatic_Lrnc3	Persicaria hydropiper (L.) Delabre	aquatic	Cover class (1-5)	2	ordinal class	Mean of 3 belt transects (10 m) per site; classes: 1 (>1-5%), 2 (>5-25%), 3 (>25-50%), 4 (>50-75%), 5 (>75-100%).
meas_00092	occ_0092	aquatic_Lrnc3	Phalaris arundinacea L.	aquatic	Cover class (1-5)	1	ordinal class	Mean of 3 belt transects (10 m) per site; classes: 1 (>1-5%), 2 (>5-25%), 3 (>25-50%), 4 (>50-75%), 5 (>75-100%).
meas_00093	occ_0093	aquatic_Lrnc3	Phragmites australis (Cav.) Trin. ex Steud.	aquatic	Cover class (1-5)	1	ordinal class	Mean of 3 belt transects (10 m) per site; classes: 1 (>1-5%), 2 (>5-25%), 3 (>25-50%), 4 (>50-75%), 5 (>75-100%).
meas_00094	occ_0094	aquatic_Lrnc3	Trapa natans L.	aquatic	Cover class (1-5)	5	ordinal class	Mean of 3 belt transects (10 m) per site; classes: 1 (>1-5%), 2 (>5-25%), 3 (>25-50%), 4 (>50-75%), 5 (>75-100%).
meas_00095	occ_0095	aquatic_Lrnc2	Bidens tripartita L.	aquatic	Cover class (1-5)	2	ordinal class	Mean of 3 belt transects (10 m) per site; classes: 1 (>1-5%), 2 (>5-25%), 3 (>25-50%), 4 (>50-75%), 5 (>75-100%).
meas_00096	occ_0096	aquatic_Lrnc2	Carex sp.	aquatic	Cover class (1-5)	3	ordinal class	Mean of 3 belt transects (10 m) per site; classes: 1 (>1-5%), 2 (>5-25%), 3 (>25-50%), 4 (>50-75%), 5 (>75-100%).
meas_00097	occ_0097	aquatic_Lrnc2	Ceratophyllum demersum L.	aquatic	Cover class (1-5)	2	ordinal class	Mean of 3 belt transects (10 m) per site; classes: 1 (>1-5%), 2 (>5-25%), 3 (>25-50%), 4 (>50-75%), 5 (>75-100%).
meas_00098	occ_0098	aquatic_Lrnc2	Hydrocharis morsus-ranae L.	aquatic	Cover class (1-5)	2	ordinal class	Mean of 3 belt transects (10 m) per site; classes: 1 (>1-5%), 2 (>5-25%), 3 (>25-50%), 4 (>50-75%), 5 (>75-100%).
meas_00099	occ_0099	aquatic_Lrnc2	Lemna minor L.	aquatic	Cover class (1-5)	2	ordinal class	Mean of 3 belt transects (10 m) per site; classes: 1 (>1-5%), 2 (>5-25%), 3 (>25-50%), 4 (>50-75%), 5 (>75-100%).
meas_00100	occ_0100	aquatic_Lrnc2	Lythrum salicaria L.	aquatic	Cover class (1-5)	1	ordinal class	Mean of 3 belt transects (10 m) per site; classes: 1 (>1-5%), 2 (>5-25%), 3 (>25-50%), 4 (>50-75%), 5 (>75-100%).
meas_00101	occ_0101	aquatic_Lrnc2	Persicaria amphibia (L.) Gray	aquatic	Cover class (1-5)	2.5	ordinal class	Mean of 3 belt transects (10 m) per site; classes: 1 (>1-5%), 2 (>5-25%), 3 (>25-50%), 4 (>50-75%), 5 (>75-100%).
meas_00102	occ_0102	aquatic_Lrnc2	Salvinia natans (L.) All.	aquatic	Cover class (1-5)	2	ordinal class	Mean of 3 belt transects (10 m) per site; classes: 1 (>1-5%), 2 (>5-25%), 3 (>25-50%), 4 (>50-75%), 5 (>75-100%).
meas_00103	occ_0103	aquatic_Lrnc2	Spirodela polyrhiza (L.) Schleid.	aquatic	Cover class (1-5)	2	ordinal class	Mean of 3 belt transects (10 m) per site; classes: 1 (>1-5%), 2 (>5-25%), 3 (>25-50%), 4 (>50-75%), 5 (>75-100%).
meas_00104	occ_0104	aquatic_Lrnc2	Trapa natans L.	aquatic	Cover class (1-5)	4.5	ordinal class	Mean of 3 belt transects (10 m) per site; classes: 1 (>1-5%), 2 (>5-25%), 3 (>25-50%), 4 (>50-75%), 5 (>75-100%).
meas_00105	occ_0105	aquatic_Lrnc1	Carex sp.	aquatic	Cover class (1-5)	2	ordinal class	Mean of 3 belt transects (10 m) per site; classes: 1 (>1-5%), 2 (>5-25%), 3 (>25-50%), 4 (>50-75%), 5 (>75-100%).
meas_00106	occ_0106	aquatic_Lrnc1	Ceratophyllum demersum L.	aquatic	Cover class (1-5)	3	ordinal class	Mean of 3 belt transects (10 m) per site; classes: 1 (>1-5%), 2 (>5-25%), 3 (>25-50%), 4 (>50-75%), 5 (>75-100%).
meas_00107	occ_0107	aquatic_Lrnc1	Echinochloa crus-galli (L.) P.Beauv.	aquatic	Cover class (1-5)	2	ordinal class	Mean of 3 belt transects (10 m) per site; classes: 1 (>1-5%), 2 (>5-25%), 3 (>25-50%), 4 (>50-75%), 5 (>75-100%).
meas_00108	occ_0108	aquatic_Lrnc1	Hydrocharis morsus-ranae L.	aquatic	Cover class (1-5)	2	ordinal class	Mean of 3 belt transects (10 m) per site; classes: 1 (>1-5%), 2 (>5-25%), 3 (>25-50%), 4 (>50-75%), 5 (>75-100%).
meas_00109	occ_0109	aquatic_Lrnc1	Iris pseudacorus L.	aquatic	Cover class (1-5)	2	ordinal class	Mean of 3 belt transects (10 m) per site; classes: 1 (>1-5%), 2 (>5-25%), 3 (>25-50%), 4 (>50-75%), 5 (>75-100%).
meas_00110	occ_0110	aquatic_Lrnc1	Lemna minor L.	aquatic	Cover class (1-5)	1	ordinal class	Mean of 3 belt transects (10 m) per site; classes: 1 (>1-5%), 2 (>5-25%), 3 (>25-50%), 4 (>50-75%), 5 (>75-100%).
meas_00111	occ_0111	aquatic_Lrnc1	Phragmites australis (Cav.) Trin. ex Steud.	aquatic	Cover class (1-5)	2.5	ordinal class	Mean of 3 belt transects (10 m) per site; classes: 1 (>1-5%), 2 (>5-25%), 3 (>25-50%), 4 (>50-75%), 5 (>75-100%).
meas_00112	occ_0112	aquatic_Lrnc1	Salvinia natans (L.) All.	aquatic	Cover class (1-5)	1	ordinal class	Mean of 3 belt transects (10 m) per site; classes: 1 (>1-5%), 2 (>5-25%), 3 (>25-50%), 4 (>50-75%), 5 (>75-100%).
meas_00113	occ_0113	aquatic_Lrnc1	Spirodela polyrhiza (L.) Schleid.	aquatic	Cover class (1-5)	2.5	ordinal class	Mean of 3 belt transects (10 m) per site; classes: 1 (>1-5%), 2 (>5-25%), 3 (>25-50%), 4 (>50-75%), 5 (>75-100%).
meas_00114	occ_0114	aquatic_Lrnc1	Trapa natans L.	aquatic	Cover class (1-5)	5	ordinal class	Mean of 3 belt transects (10 m) per site; classes: 1 (>1-5%), 2 (>5-25%), 3 (>25-50%), 4 (>50-75%), 5 (>75-100%).
meas_00115	occ_0115	forest_Lrnc3_1	Acer negundo L.	forest	Domin cover-abundance scale (1-9)	6	Domin ordinal value	Mean of 3 plots (10 x 10 m) per site; Domin scale values averaged across plots.
meas_00116	occ_0116	forest_Lrnc3_1	Alliaria petiolata (M.Bieb.) Cavara & Grande	forest	Domin cover-abundance scale (1-9)	1	Domin ordinal value	Mean of 3 plots (10 x 10 m) per site; Domin scale values averaged across plots.
meas_00117	occ_0117	forest_Lrnc3_1	Cornus sanguinea L.	forest	Domin cover-abundance scale (1-9)	3	Domin ordinal value	Mean of 3 plots (10 x 10 m) per site; Domin scale values averaged across plots.
meas_00118	occ_0118	forest_Lrnc3_1	Crategus sp.	forest	Domin cover-abundance scale (1-9)	1	Domin ordinal value	Mean of 3 plots (10 x 10 m) per site; Domin scale values averaged across plots.
meas_00119	occ_0119	forest_Lrnc3_1	Fraxinus angustifolia Vahl	forest	Domin cover-abundance scale (1-9)	4	Domin ordinal value	Mean of 3 plots (10 x 10 m) per site; Domin scale values averaged across plots.
meas_00120	occ_0120	forest_Lrnc3_1	Galium aparine L.	forest	Domin cover-abundance scale (1-9)	4	Domin ordinal value	Mean of 3 plots (10 x 10 m) per site; Domin scale values averaged across plots.
meas_00121	occ_0121	forest_Lrnc3_1	Glechoma hederacea L.	forest	Domin cover-abundance scale (1-9)	4	Domin ordinal value	Mean of 3 plots (10 x 10 m) per site; Domin scale values averaged across plots.
meas_00122	occ_0122	forest_Lrnc3_1	Lysimachia nummularia L.	forest	Domin cover-abundance scale (1-9)	2	Domin ordinal value	Mean of 3 plots (10 x 10 m) per site; Domin scale values averaged across plots.
meas_00123	occ_0123	forest_Lrnc3_1	Epilobium angustifolium L.	forest	Domin cover-abundance scale (1-9)	2	Domin ordinal value	Mean of 3 plots (10 x 10 m) per site; Domin scale values averaged across plots.
meas_00124	occ_0124	forest_Lrnc3_1	Morus alba L.	forest	Domin cover-abundance scale (1-9)	5	Domin ordinal value	Mean of 3 plots (10 x 10 m) per site; Domin scale values averaged across plots.
meas_00125	occ_0125	forest_Lrnc3_1	Populus x canadensis Moench	forest	Domin cover-abundance scale (1-9)	9	Domin ordinal value	Mean of 3 plots (10 x 10 m) per site; Domin scale values averaged across plots.
meas_00126	occ_0126	forest_Lrnc3_1	Quercus robur L.	forest	Domin cover-abundance scale (1-9)	1	Domin ordinal value	Mean of 3 plots (10 x 10 m) per site; Domin scale values averaged across plots.
meas_00127	occ_0127	forest_Lrnc3_1	Rubus caesius L.	forest	Domin cover-abundance scale (1-9)	7	Domin ordinal value	Mean of 3 plots (10 x 10 m) per site; Domin scale values averaged across plots.
meas_00128	occ_0128	forest_Lrnc3_1	Rumex sanguineus L.	forest	Domin cover-abundance scale (1-9)	2	Domin ordinal value	Mean of 3 plots (10 x 10 m) per site; Domin scale values averaged across plots.
meas_00129	occ_0129	forest_Lrnc3_1	Ulmus laevis Pall.	forest	Domin cover-abundance scale (1-9)	1	Domin ordinal value	Mean of 3 plots (10 x 10 m) per site; Domin scale values averaged across plots.
meas_00130	occ_0130	forest_Lrnc3_2	Acer negundo L.	forest	Domin cover-abundance scale (1-9)	7	Domin ordinal value	Mean of 3 plots (10 x 10 m) per site; Domin scale values averaged across plots.
meas_00131	occ_0131	forest_Lrnc3_2	Cornus sanguinea L.	forest	Domin cover-abundance scale (1-9)	2	Domin ordinal value	Mean of 3 plots (10 x 10 m) per site; Domin scale values averaged across plots.
meas_00132	occ_0132	forest_Lrnc3_2	Fraxinus excelsior L.	forest	Domin cover-abundance scale (1-9)	2	Domin ordinal value	Mean of 3 plots (10 x 10 m) per site; Domin scale values averaged across plots.
meas_00133	occ_0133	forest_Lrnc3_2	Fraxinus angustifolia Vahl	forest	Domin cover-abundance scale (1-9)	1	Domin ordinal value	Mean of 3 plots (10 x 10 m) per site; Domin scale values averaged across plots.
meas_00134	occ_0134	forest_Lrnc3_2	Galium aparine L.	forest	Domin cover-abundance scale (1-9)	1	Domin ordinal value	Mean of 3 plots (10 x 10 m) per site; Domin scale values averaged across plots.
meas_00135	occ_0135	forest_Lrnc3_2	Glechoma hederacea L.	forest	Domin cover-abundance scale (1-9)	2	Domin ordinal value	Mean of 3 plots (10 x 10 m) per site; Domin scale values averaged across plots.
meas_00136	occ_0136	forest_Lrnc3_2	Humulus lupulus L.	forest	Domin cover-abundance scale (1-9)	3	Domin ordinal value	Mean of 3 plots (10 x 10 m) per site; Domin scale values averaged across plots.
meas_00137	occ_0137	forest_Lrnc3_2	Epilobium angustifolium L.	forest	Domin cover-abundance scale (1-9)	2	Domin ordinal value	Mean of 3 plots (10 x 10 m) per site; Domin scale values averaged across plots.
meas_00138	occ_0138	forest_Lrnc3_2	Populus alba L.	forest	Domin cover-abundance scale (1-9)	1	Domin ordinal value	Mean of 3 plots (10 x 10 m) per site; Domin scale values averaged across plots.
meas_00139	occ_0139	forest_Lrnc3_2	Populus x canadensis Moench	forest	Domin cover-abundance scale (1-9)	8	Domin ordinal value	Mean of 3 plots (10 x 10 m) per site; Domin scale values averaged across plots.
meas_00140	occ_0140	forest_Lrnc3_2	Parietaria officinalis L.	forest	Domin cover-abundance scale (1-9)	6	Domin ordinal value	Mean of 3 plots (10 x 10 m) per site; Domin scale values averaged across plots.
meas_00141	occ_0141	forest_Lrnc3_2	Quercus robur L.	forest	Domin cover-abundance scale (1-9)	1	Domin ordinal value	Mean of 3 plots (10 x 10 m) per site; Domin scale values averaged across plots.
meas_00142	occ_0142	forest_Lrnc3_2	Rubus caesius L.	forest	Domin cover-abundance scale (1-9)	2	Domin ordinal value	Mean of 3 plots (10 x 10 m) per site; Domin scale values averaged across plots.
meas_00143	occ_0143	forest_Lrnc3_2	Rumex sanguineus L.	forest	Domin cover-abundance scale (1-9)	2	Domin ordinal value	Mean of 3 plots (10 x 10 m) per site; Domin scale values averaged across plots.
meas_00144	occ_0144	forest_Lrnc3_2	Ulmus laevis Pall.	forest	Domin cover-abundance scale (1-9)	1	Domin ordinal value	Mean of 3 plots (10 x 10 m) per site; Domin scale values averaged across plots.
meas_00145	occ_0145	forest_Lrnc3_2	Urtica dioica L.	forest	Domin cover-abundance scale (1-9)	6	Domin ordinal value	Mean of 3 plots (10 x 10 m) per site; Domin scale values averaged across plots.
meas_00146	occ_0146	forest_Lrnc3_2	Vitis vinifera L.	forest	Domin cover-abundance scale (1-9)	2	Domin ordinal value	Mean of 3 plots (10 x 10 m) per site; Domin scale values averaged across plots.
meas_00147	occ_0147	forest_Lrnc3_3	Acer negundo L.	forest	Domin cover-abundance scale (1-9)	2	Domin ordinal value	Mean of 3 plots (10 x 10 m) per site; Domin scale values averaged across plots.
meas_00148	occ_0148	forest_Lrnc3_3	Amorpha fruticosa L.	forest	Domin cover-abundance scale (1-9)	2	Domin ordinal value	Mean of 3 plots (10 x 10 m) per site; Domin scale values averaged across plots.
meas_00149	occ_0149	forest_Lrnc3_3	Fraxinus excelsior L.	forest	Domin cover-abundance scale (1-9)	6	Domin ordinal value	Mean of 3 plots (10 x 10 m) per site; Domin scale values averaged across plots.
meas_00150	occ_0150	forest_Lrnc3_3	Fraxinus angustifolia Vahl	forest	Domin cover-abundance scale (1-9)	7	Domin ordinal value	Mean of 3 plots (10 x 10 m) per site; Domin scale values averaged across plots.
meas_00151	occ_0151	forest_Lrnc3_3	Iris pseudacorus L.	forest	Domin cover-abundance scale (1-9)	1	Domin ordinal value	Mean of 3 plots (10 x 10 m) per site; Domin scale values averaged across plots.
meas_00152	occ_0152	forest_Lrnc3_3	Leucojum vernum L.	forest	Domin cover-abundance scale (1-9)	1	Domin ordinal value	Mean of 3 plots (10 x 10 m) per site; Domin scale values averaged across plots.
meas_00153	occ_0153	forest_Lrnc3_3	Lysimachia nummularia L.	forest	Domin cover-abundance scale (1-9)	2	Domin ordinal value	Mean of 3 plots (10 x 10 m) per site; Domin scale values averaged across plots.
meas_00154	occ_0154	forest_Lrnc3_3	Epilobium angustifolium L.	forest	Domin cover-abundance scale (1-9)	4	Domin ordinal value	Mean of 3 plots (10 x 10 m) per site; Domin scale values averaged across plots.
meas_00155	occ_0155	forest_Lrnc3_3	Rubus caesius L.	forest	Domin cover-abundance scale (1-9)	2	Domin ordinal value	Mean of 3 plots (10 x 10 m) per site; Domin scale values averaged across plots.
meas_00156	occ_0156	forest_Lrnc3_3	Rumex sanguineus L.	forest	Domin cover-abundance scale (1-9)	1	Domin ordinal value	Mean of 3 plots (10 x 10 m) per site; Domin scale values averaged across plots.
meas_00157	occ_0157	forest_Lrnc3_3	Salix alba L.	forest	Domin cover-abundance scale (1-9)	2	Domin ordinal value	Mean of 3 plots (10 x 10 m) per site; Domin scale values averaged across plots.
meas_00158	occ_0158	forest_Lrnc3_3	Symphytum officinale L.	forest	Domin cover-abundance scale (1-9)	2	Domin ordinal value	Mean of 3 plots (10 x 10 m) per site; Domin scale values averaged across plots.
meas_00159	occ_0159	forest_Lrnc3_3	Urtica dioica L.	forest	Domin cover-abundance scale (1-9)	6	Domin ordinal value	Mean of 3 plots (10 x 10 m) per site; Domin scale values averaged across plots.
meas_00160	occ_0160	forest_Lrnc2_1	Acer negundo L.	forest	Domin cover-abundance scale (1-9)	3	Domin ordinal value	Mean of 3 plots (10 x 10 m) per site; Domin scale values averaged across plots.
meas_00161	occ_0161	forest_Lrnc2_1	Carex remota L.	forest	Domin cover-abundance scale (1-9)	4	Domin ordinal value	Mean of 3 plots (10 x 10 m) per site; Domin scale values averaged across plots.
meas_00162	occ_0162	forest_Lrnc2_1	Cornus sanguinea L.	forest	Domin cover-abundance scale (1-9)	3	Domin ordinal value	Mean of 3 plots (10 x 10 m) per site; Domin scale values averaged across plots.
meas_00163	occ_0163	forest_Lrnc2_1	Fraxinus angustifolia Vahl	forest	Domin cover-abundance scale (1-9)	8	Domin ordinal value	Mean of 3 plots (10 x 10 m) per site; Domin scale values averaged across plots.
meas_00164	occ_0164	forest_Lrnc2_1	Galium aparine L.	forest	Domin cover-abundance scale (1-9)	2	Domin ordinal value	Mean of 3 plots (10 x 10 m) per site; Domin scale values averaged across plots.
meas_00165	occ_0165	forest_Lrnc2_1	Geum urbanum L.	forest	Domin cover-abundance scale (1-9)	5	Domin ordinal value	Mean of 3 plots (10 x 10 m) per site; Domin scale values averaged across plots.
meas_00166	occ_0166	forest_Lrnc2_1	Glechoma hederacea L.	forest	Domin cover-abundance scale (1-9)	2	Domin ordinal value	Mean of 3 plots (10 x 10 m) per site; Domin scale values averaged across plots.
meas_00167	occ_0167	forest_Lrnc2_1	Epilobium angustifolium L.	forest	Domin cover-abundance scale (1-9)	4	Domin ordinal value	Mean of 3 plots (10 x 10 m) per site; Domin scale values averaged across plots.
meas_00168	occ_0168	forest_Lrnc2_1	Rubus caesius L.	forest	Domin cover-abundance scale (1-9)	4	Domin ordinal value	Mean of 3 plots (10 x 10 m) per site; Domin scale values averaged across plots.
meas_00169	occ_0169	forest_Lrnc2_1	Ulmus laevis Pall.	forest	Domin cover-abundance scale (1-9)	2	Domin ordinal value	Mean of 3 plots (10 x 10 m) per site; Domin scale values averaged across plots.
meas_00170	occ_0170	forest_Lrnc2_1	Urtica dioica L.	forest	Domin cover-abundance scale (1-9)	7	Domin ordinal value	Mean of 3 plots (10 x 10 m) per site; Domin scale values averaged across plots.
meas_00171	occ_0171	forest_Lrnc2_2	Acer negundo L.	forest	Domin cover-abundance scale (1-9)	6	Domin ordinal value	Mean of 3 plots (10 x 10 m) per site; Domin scale values averaged across plots.
meas_00172	occ_0172	forest_Lrnc2_2	Fraxinus excelsior L.	forest	Domin cover-abundance scale (1-9)	7	Domin ordinal value	Mean of 3 plots (10 x 10 m) per site; Domin scale values averaged across plots.
meas_00173	occ_0173	forest_Lrnc2_2	Epilobium angustifolium L.	forest	Domin cover-abundance scale (1-9)	7	Domin ordinal value	Mean of 3 plots (10 x 10 m) per site; Domin scale values averaged across plots.
meas_00174	occ_0174	forest_Lrnc2_2	Persicaria mitis (Schrank) Assenov	forest	Domin cover-abundance scale (1-9)	1	Domin ordinal value	Mean of 3 plots (10 x 10 m) per site; Domin scale values averaged across plots.
meas_00175	occ_0175	forest_Lrnc2_2	Populus alba L.	forest	Domin cover-abundance scale (1-9)	9	Domin ordinal value	Mean of 3 plots (10 x 10 m) per site; Domin scale values averaged across plots.
meas_00176	occ_0176	forest_Lrnc2_2	Ranunculus repens L.	forest	Domin cover-abundance scale (1-9)	1	Domin ordinal value	Mean of 3 plots (10 x 10 m) per site; Domin scale values averaged across plots.
meas_00177	occ_0177	forest_Lrnc2_2	Rubus caesius L.	forest	Domin cover-abundance scale (1-9)	6	Domin ordinal value	Mean of 3 plots (10 x 10 m) per site; Domin scale values averaged across plots.
meas_00178	occ_0178	forest_Lrnc2_2	Salix alba L.	forest	Domin cover-abundance scale (1-9)	6	Domin ordinal value	Mean of 3 plots (10 x 10 m) per site; Domin scale values averaged across plots.
meas_00179	occ_0179	forest_Lrnc2_2	Stellaria neglecta (Lej.) Weihe	forest	Domin cover-abundance scale (1-9)	2	Domin ordinal value	Mean of 3 plots (10 x 10 m) per site; Domin scale values averaged across plots.
meas_00180	occ_0180	forest_Lrnc2_2	Urtica dioica L.	forest	Domin cover-abundance scale (1-9)	7	Domin ordinal value	Mean of 3 plots (10 x 10 m) per site; Domin scale values averaged across plots.
meas_00181	occ_0181	forest_Lrnc2_3	Acer negundo L.	forest	Domin cover-abundance scale (1-9)	5	Domin ordinal value	Mean of 3 plots (10 x 10 m) per site; Domin scale values averaged across plots.
meas_00182	occ_0182	forest_Lrnc2_3	Carex sp.	forest	Domin cover-abundance scale (1-9)	2	Domin ordinal value	Mean of 3 plots (10 x 10 m) per site; Domin scale values averaged across plots.
meas_00183	occ_0183	forest_Lrnc2_3	Fraxinus excelsior L.	forest	Domin cover-abundance scale (1-9)	5	Domin ordinal value	Mean of 3 plots (10 x 10 m) per site; Domin scale values averaged across plots.
meas_00184	occ_0184	forest_Lrnc2_3	Iris pseudacorus L.	forest	Domin cover-abundance scale (1-9)	2	Domin ordinal value	Mean of 3 plots (10 x 10 m) per site; Domin scale values averaged across plots.
meas_00185	occ_0185	forest_Lrnc2_3	Leucojum vernum L.	forest	Domin cover-abundance scale (1-9)	2	Domin ordinal value	Mean of 3 plots (10 x 10 m) per site; Domin scale values averaged across plots.
meas_00186	occ_0186	forest_Lrnc2_3	Lysimachia vulgaris L.	forest	Domin cover-abundance scale (1-9)	1	Domin ordinal value	Mean of 3 plots (10 x 10 m) per site; Domin scale values averaged across plots.
meas_00187	occ_0187	forest_Lrnc2_3	Epilobium angustifolium L.	forest	Domin cover-abundance scale (1-9)	8	Domin ordinal value	Mean of 3 plots (10 x 10 m) per site; Domin scale values averaged across plots.
meas_00188	occ_0188	forest_Lrnc2_3	Myosotis scorpioides L.	forest	Domin cover-abundance scale (1-9)	2	Domin ordinal value	Mean of 3 plots (10 x 10 m) per site; Domin scale values averaged across plots.
meas_00189	occ_0189	forest_Lrnc2_3	Persicaria mitis (Schrank) Assenov	forest	Domin cover-abundance scale (1-9)	2	Domin ordinal value	Mean of 3 plots (10 x 10 m) per site; Domin scale values averaged across plots.
meas_00190	occ_0190	forest_Lrnc2_3	Rorippa amphibia (L.) Besser	forest	Domin cover-abundance scale (1-9)	2	Domin ordinal value	Mean of 3 plots (10 x 10 m) per site; Domin scale values averaged across plots.
meas_00191	occ_0191	forest_Lrnc2_3	Rumex sanguineus L.	forest	Domin cover-abundance scale (1-9)	1	Domin ordinal value	Mean of 3 plots (10 x 10 m) per site; Domin scale values averaged across plots.
meas_00192	occ_0192	forest_Lrnc2_3	Salix alba L.	forest	Domin cover-abundance scale (1-9)	9	Domin ordinal value	Mean of 3 plots (10 x 10 m) per site; Domin scale values averaged across plots.
meas_00193	occ_0193	forest_Lrnc1_1	Acer negundo L.	forest	Domin cover-abundance scale (1-9)	2	Domin ordinal value	Mean of 3 plots (10 x 10 m) per site; Domin scale values averaged across plots.
meas_00194	occ_0194	forest_Lrnc1_1	Carex remota L.	forest	Domin cover-abundance scale (1-9)	4	Domin ordinal value	Mean of 3 plots (10 x 10 m) per site; Domin scale values averaged across plots.
meas_00195	occ_0195	forest_Lrnc1_1	Fraxinus excelsior L.	forest	Domin cover-abundance scale (1-9)	4	Domin ordinal value	Mean of 3 plots (10 x 10 m) per site; Domin scale values averaged across plots.
meas_00196	occ_0196	forest_Lrnc1_1	Fraxinus angustifolia Vahl	forest	Domin cover-abundance scale (1-9)	9	Domin ordinal value	Mean of 3 plots (10 x 10 m) per site; Domin scale values averaged across plots.
meas_00197	occ_0197	forest_Lrnc1_1	Galium palustre L.	forest	Domin cover-abundance scale (1-9)	2	Domin ordinal value	Mean of 3 plots (10 x 10 m) per site; Domin scale values averaged across plots.
meas_00198	occ_0198	forest_Lrnc1_1	Glechoma hederacea L.	forest	Domin cover-abundance scale (1-9)	2	Domin ordinal value	Mean of 3 plots (10 x 10 m) per site; Domin scale values averaged across plots.
meas_00199	occ_0199	forest_Lrnc1_1	Iris pseudacorus L.	forest	Domin cover-abundance scale (1-9)	2	Domin ordinal value	Mean of 3 plots (10 x 10 m) per site; Domin scale values averaged across plots.
meas_00200	occ_0200	forest_Lrnc1_1	Leucojum vernum L.	forest	Domin cover-abundance scale (1-9)	2	Domin ordinal value	Mean of 3 plots (10 x 10 m) per site; Domin scale values averaged across plots.
meas_00201	occ_0201	forest_Lrnc1_1	Lysimachia nummularia L.	forest	Domin cover-abundance scale (1-9)	2	Domin ordinal value	Mean of 3 plots (10 x 10 m) per site; Domin scale values averaged across plots.
meas_00202	occ_0202	forest_Lrnc1_1	Epilobium angustifolium L.	forest	Domin cover-abundance scale (1-9)	6	Domin ordinal value	Mean of 3 plots (10 x 10 m) per site; Domin scale values averaged across plots.
meas_00203	occ_0203	forest_Lrnc1_1	Morus alba L.	forest	Domin cover-abundance scale (1-9)	2	Domin ordinal value	Mean of 3 plots (10 x 10 m) per site; Domin scale values averaged across plots.
meas_00204	occ_0204	forest_Lrnc1_1	Plantago major L.	forest	Domin cover-abundance scale (1-9)	1	Domin ordinal value	Mean of 3 plots (10 x 10 m) per site; Domin scale values averaged across plots.
meas_00205	occ_0205	forest_Lrnc1_1	Populus alba L.	forest	Domin cover-abundance scale (1-9)	2	Domin ordinal value	Mean of 3 plots (10 x 10 m) per site; Domin scale values averaged across plots.
meas_00206	occ_0206	forest_Lrnc1_1	Populus nigra L.	forest	Domin cover-abundance scale (1-9)	2	Domin ordinal value	Mean of 3 plots (10 x 10 m) per site; Domin scale values averaged across plots.
meas_00207	occ_0207	forest_Lrnc1_1	Rubus caesius L.	forest	Domin cover-abundance scale (1-9)	4	Domin ordinal value	Mean of 3 plots (10 x 10 m) per site; Domin scale values averaged across plots.
meas_00208	occ_0208	forest_Lrnc1_1	Stachys palustris L.	forest	Domin cover-abundance scale (1-9)	1	Domin ordinal value	Mean of 3 plots (10 x 10 m) per site; Domin scale values averaged across plots.
meas_00209	occ_0209	forest_Lrnc1_1	Symphytum officinale L.	forest	Domin cover-abundance scale (1-9)	2	Domin ordinal value	Mean of 3 plots (10 x 10 m) per site; Domin scale values averaged across plots.
meas_00210	occ_0210	forest_Lrnc1_1	Ulmus laevis Pall.	forest	Domin cover-abundance scale (1-9)	3	Domin ordinal value	Mean of 3 plots (10 x 10 m) per site; Domin scale values averaged across plots.
meas_00211	occ_0211	forest_Lrnc1_1	Urtica dioica L.	forest	Domin cover-abundance scale (1-9)	2	Domin ordinal value	Mean of 3 plots (10 x 10 m) per site; Domin scale values averaged across plots.
meas_00212	occ_0212	forest_Lrnc1_1	Vitis vinifera L.	forest	Domin cover-abundance scale (1-9)	1	Domin ordinal value	Mean of 3 plots (10 x 10 m) per site; Domin scale values averaged across plots.
meas_00213	occ_0213	forest_Lrnc1_2	Acer negundo L.	forest	Domin cover-abundance scale (1-9)	2	Domin ordinal value	Mean of 3 plots (10 x 10 m) per site; Domin scale values averaged across plots.
meas_00214	occ_0214	forest_Lrnc1_2	Crategus sp.	forest	Domin cover-abundance scale (1-9)	1	Domin ordinal value	Mean of 3 plots (10 x 10 m) per site; Domin scale values averaged across plots.
meas_00215	occ_0215	forest_Lrnc1_2	Fraxinus excelsior L.	forest	Domin cover-abundance scale (1-9)	7	Domin ordinal value	Mean of 3 plots (10 x 10 m) per site; Domin scale values averaged across plots.
meas_00216	occ_0216	forest_Lrnc1_2	Galium aparine L.	forest	Domin cover-abundance scale (1-9)	1	Domin ordinal value	Mean of 3 plots (10 x 10 m) per site; Domin scale values averaged across plots.
meas_00217	occ_0217	forest_Lrnc1_2	Iris pseudacorus L.	forest	Domin cover-abundance scale (1-9)	1	Domin ordinal value	Mean of 3 plots (10 x 10 m) per site; Domin scale values averaged across plots.
meas_00218	occ_0218	forest_Lrnc1_2	Leucojum vernum L.	forest	Domin cover-abundance scale (1-9)	2	Domin ordinal value	Mean of 3 plots (10 x 10 m) per site; Domin scale values averaged across plots.
meas_00219	occ_0219	forest_Lrnc1_2	Lysimachia nummularia L.	forest	Domin cover-abundance scale (1-9)	3	Domin ordinal value	Mean of 3 plots (10 x 10 m) per site; Domin scale values averaged across plots.
meas_00220	occ_0220	forest_Lrnc1_2	Epilobium angustifolium L.	forest	Domin cover-abundance scale (1-9)	4	Domin ordinal value	Mean of 3 plots (10 x 10 m) per site; Domin scale values averaged across plots.
meas_00221	occ_0221	forest_Lrnc1_2	Populus x canadensis Moench	forest	Domin cover-abundance scale (1-9)	8	Domin ordinal value	Mean of 3 plots (10 x 10 m) per site; Domin scale values averaged across plots.
meas_00222	occ_0222	forest_Lrnc1_2	Rubus caesius L.	forest	Domin cover-abundance scale (1-9)	8	Domin ordinal value	Mean of 3 plots (10 x 10 m) per site; Domin scale values averaged across plots.
meas_00223	occ_0223	forest_Lrnc1_2	Rumex sanguineus L.	forest	Domin cover-abundance scale (1-9)	2	Domin ordinal value	Mean of 3 plots (10 x 10 m) per site; Domin scale values averaged across plots.
meas_00224	occ_0224	forest_Lrnc1_2	Ulmus laevis Pall.	forest	Domin cover-abundance scale (1-9)	3	Domin ordinal value	Mean of 3 plots (10 x 10 m) per site; Domin scale values averaged across plots.
meas_00225	occ_0225	forest_Lrnc1_2	Vitis vinifera L.	forest	Domin cover-abundance scale (1-9)	2	Domin ordinal value	Mean of 3 plots (10 x 10 m) per site; Domin scale values averaged across plots.
meas_00226	occ_0226	forest_Topoljski	Acer negundo L.	forest	Domin cover-abundance scale (1-9)	2	Domin ordinal value	Mean of 3 plots (10 x 10 m) per site; Domin scale values averaged across plots.
meas_00227	occ_0227	forest_Topoljski	Amorpha fruticosa L.	forest	Domin cover-abundance scale (1-9)	4	Domin ordinal value	Mean of 3 plots (10 x 10 m) per site; Domin scale values averaged across plots.
meas_00228	occ_0228	forest_Topoljski	Frangula alnus Mill.	forest	Domin cover-abundance scale (1-9)	4	Domin ordinal value	Mean of 3 plots (10 x 10 m) per site; Domin scale values averaged across plots.
meas_00229	occ_0229	forest_Topoljski	Iris pseudacorus L.	forest	Domin cover-abundance scale (1-9)	2	Domin ordinal value	Mean of 3 plots (10 x 10 m) per site; Domin scale values averaged across plots.
meas_00230	occ_0230	forest_Topoljski	Juglans regia L.	forest	Domin cover-abundance scale (1-9)	2	Domin ordinal value	Mean of 3 plots (10 x 10 m) per site; Domin scale values averaged across plots.
meas_00231	occ_0231	forest_Topoljski	Epilobium angustifolium L.	forest	Domin cover-abundance scale (1-9)	3	Domin ordinal value	Mean of 3 plots (10 x 10 m) per site; Domin scale values averaged across plots.
meas_00232	occ_0232	forest_Topoljski	Morus nigra L.	forest	Domin cover-abundance scale (1-9)	2	Domin ordinal value	Mean of 3 plots (10 x 10 m) per site; Domin scale values averaged across plots.
meas_00233	occ_0233	forest_Topoljski	Myosotis scorpioides L.	forest	Domin cover-abundance scale (1-9)	1	Domin ordinal value	Mean of 3 plots (10 x 10 m) per site; Domin scale values averaged across plots.
meas_00234	occ_0234	forest_Topoljski	Populus alba L.	forest	Domin cover-abundance scale (1-9)	2	Domin ordinal value	Mean of 3 plots (10 x 10 m) per site; Domin scale values averaged across plots.
meas_00235	occ_0235	forest_Topoljski	Prunus cerasifera Ehrh.	forest	Domin cover-abundance scale (1-9)	2	Domin ordinal value	Mean of 3 plots (10 x 10 m) per site; Domin scale values averaged across plots.
meas_00236	occ_0236	forest_Topoljski	Quercus robur L.	forest	Domin cover-abundance scale (1-9)	2	Domin ordinal value	Mean of 3 plots (10 x 10 m) per site; Domin scale values averaged across plots.
meas_00237	occ_0237	forest_Topoljski	Rhamnus cathartica L.	forest	Domin cover-abundance scale (1-9)	4	Domin ordinal value	Mean of 3 plots (10 x 10 m) per site; Domin scale values averaged across plots.
meas_00238	occ_0238	forest_Topoljski	Rubus caesius L.	forest	Domin cover-abundance scale (1-9)	2	Domin ordinal value	Mean of 3 plots (10 x 10 m) per site; Domin scale values averaged across plots.
meas_00239	occ_0239	forest_Topoljski	Salix alba L.	forest	Domin cover-abundance scale (1-9)	4	Domin ordinal value	Mean of 3 plots (10 x 10 m) per site; Domin scale values averaged across plots.
meas_00240	occ_0240	forest_Sarkanj	Carex sp.	forest	Domin cover-abundance scale (1-9)	4	Domin ordinal value	Mean of 3 plots (10 x 10 m) per site; Domin scale values averaged across plots.
meas_00241	occ_0241	forest_Sarkanj	Fraxinus excelsior L.	forest	Domin cover-abundance scale (1-9)	1	Domin ordinal value	Mean of 3 plots (10 x 10 m) per site; Domin scale values averaged across plots.
meas_00242	occ_0242	forest_Sarkanj	Galium palustre L.	forest	Domin cover-abundance scale (1-9)	2	Domin ordinal value	Mean of 3 plots (10 x 10 m) per site; Domin scale values averaged across plots.
meas_00243	occ_0243	forest_Sarkanj	Iris pseudacorus L.	forest	Domin cover-abundance scale (1-9)	3	Domin ordinal value	Mean of 3 plots (10 x 10 m) per site; Domin scale values averaged across plots.
meas_00244	occ_0244	forest_Sarkanj	Leucojum vernum L.	forest	Domin cover-abundance scale (1-9)	3	Domin ordinal value	Mean of 3 plots (10 x 10 m) per site; Domin scale values averaged across plots.
meas_00245	occ_0245	forest_Sarkanj	Lysimachia nummularia L.	forest	Domin cover-abundance scale (1-9)	3	Domin ordinal value	Mean of 3 plots (10 x 10 m) per site; Domin scale values averaged across plots.
meas_00246	occ_0246	forest_Sarkanj	Epilobium angustifolium L.	forest	Domin cover-abundance scale (1-9)	4	Domin ordinal value	Mean of 3 plots (10 x 10 m) per site; Domin scale values averaged across plots.
meas_00247	occ_0247	forest_Sarkanj	Myosotis scorpioides L.	forest	Domin cover-abundance scale (1-9)	3	Domin ordinal value	Mean of 3 plots (10 x 10 m) per site; Domin scale values averaged across plots.
meas_00248	occ_0248	forest_Sarkanj	Persicaria mitis (Schrank) Assenov	forest	Domin cover-abundance scale (1-9)	2	Domin ordinal value	Mean of 3 plots (10 x 10 m) per site; Domin scale values averaged across plots.
meas_00249	occ_0249	forest_Sarkanj	Rorippa amphibia (L.) Besser	forest	Domin cover-abundance scale (1-9)	3	Domin ordinal value	Mean of 3 plots (10 x 10 m) per site; Domin scale values averaged across plots.
meas_00250	occ_0250	forest_Sarkanj	Rumex sanguineus L.	forest	Domin cover-abundance scale (1-9)	1	Domin ordinal value	Mean of 3 plots (10 x 10 m) per site; Domin scale values averaged across plots.
meas_00251	occ_0251	forest_Sarkanj	Salix alba L.	forest	Domin cover-abundance scale (1-9)	8	Domin ordinal value	Mean of 3 plots (10 x 10 m) per site; Domin scale values averaged across plots.
meas_00252		forest_Lrnc1_1		forest	canopy cover	4	ordinal class	Canopy cover class: 2 = 5-25%; 3 = 25-50%; 4 = 50-75%.
meas_00253		forest_Lrnc1_1		forest	CORINE Land Cover (CLC) class	311	CLC code	CLC class assigned from Copernicus CORINE Land Cover.
meas_00254		forest_Lrnc1_2		forest	canopy cover	4	ordinal class	Canopy cover class: 2 = 5-25%; 3 = 25-50%; 4 = 50-75%.
meas_00255		forest_Lrnc1_2		forest	CORINE Land Cover (CLC) class	311	CLC code	CLC class assigned from Copernicus CORINE Land Cover.
meas_00256		forest_Lrnc2_1		forest	canopy cover	3	ordinal class	Canopy cover class: 2 = 5-25%; 3 = 25-50%; 4 = 50-75%.
meas_00257		forest_Lrnc2_1		forest	CORINE Land Cover (CLC) class	311	CLC code	CLC class assigned from Copernicus CORINE Land Cover.
meas_00258		forest_Lrnc2_2		forest	canopy cover	3	ordinal class	Canopy cover class: 2 = 5-25%; 3 = 25-50%; 4 = 50-75%.
meas_00259		forest_Lrnc2_2		forest	CORINE Land Cover (CLC) class	311	CLC code	CLC class assigned from Copernicus CORINE Land Cover.
meas_00260		forest_Lrnc2_3		forest	canopy cover	4	ordinal class	Canopy cover class: 2 = 5-25%; 3 = 25-50%; 4 = 50-75%.
meas_00261		forest_Lrnc2_3		forest	CORINE Land Cover (CLC) class	311	CLC code	CLC class assigned from Copernicus CORINE Land Cover.
meas_00262		forest_Lrnc3_1		forest	canopy cover	4	ordinal class	Canopy cover class: 2 = 5-25%; 3 = 25-50%; 4 = 50-75%.
meas_00263		forest_Lrnc3_1		forest	CORINE Land Cover (CLC) class	311	CLC code	CLC class assigned from Copernicus CORINE Land Cover.
meas_00264		forest_Lrnc3_2		forest	canopy cover	3	ordinal class	Canopy cover class: 2 = 5-25%; 3 = 25-50%; 4 = 50-75%.
meas_00265		forest_Lrnc3_2		forest	CORINE Land Cover (CLC) class	311	CLC code	CLC class assigned from Copernicus CORINE Land Cover.
meas_00266		forest_Lrnc3_3		forest	canopy cover	4	ordinal class	Canopy cover class: 2 = 5-25%; 3 = 25-50%; 4 = 50-75%.
meas_00267		forest_Lrnc3_3		forest	CORINE Land Cover (CLC) class	311	CLC code	CLC class assigned from Copernicus CORINE Land Cover.
meas_00268		forest_Topoljski		forest	canopy cover	2	ordinal class	Canopy cover class: 2 = 5-25%; 3 = 25-50%; 4 = 50-75%.
meas_00269		forest_Topoljski		forest	CORINE Land Cover (CLC) class	324	CLC code	CLC class assigned from Copernicus CORINE Land Cover.
meas_00270		forest_Sarkanj		forest	canopy cover	3	ordinal class	Canopy cover class: 2 = 5-25%; 3 = 25-50%; 4 = 50-75%.
meas_00271		forest_Sarkanj		forest	CORINE Land Cover (CLC) class	311	CLC code	CLC class assigned from Copernicus CORINE Land Cover.
meas_00272		aquatic_Tplj1		aquatic	pH	7.6	pH	Field measurement (mean of 3 belt transects per site, where available).
meas_00273		aquatic_Tplj1		aquatic	Dissolved oxygen	5.12	mg/L	Field measurement (mean of 3 belt transects per site, where available).
meas_00274		aquatic_Tplj1		aquatic	Conductivity	260	µS/cm	Field measurement (mean of 3 belt transects per site, where available).
meas_00275		aquatic_Tplj1		aquatic	Temperature	22.51	°C	Field measurement (mean of 3 belt transects per site, where available).
meas_00276		aquatic_Tplj1		aquatic	water velocity class	1	ordinal class	Velocity class: 1 = standing water; 2 = slow flowing.
meas_00277		aquatic_Tplj1		aquatic	CORINE Land Cover (CLC) class	112	CLC code	CLC class assigned from Copernicus CORINE Land Cover.
meas_00278		aquatic_Tplj2		aquatic	pH	7.6	pH	Field measurement (mean of 3 belt transects per site, where available).
meas_00279		aquatic_Tplj2		aquatic	Dissolved oxygen	5.12	mg/L	Field measurement (mean of 3 belt transects per site, where available).
meas_00280		aquatic_Tplj2		aquatic	Conductivity	260	µS/cm	Field measurement (mean of 3 belt transects per site, where available).
meas_00281		aquatic_Tplj2		aquatic	Temperature	22.51	°C	Field measurement (mean of 3 belt transects per site, where available).
meas_00282		aquatic_Tplj2		aquatic	water velocity class	1	ordinal class	Velocity class: 1 = standing water; 2 = slow flowing.
meas_00283		aquatic_Tplj2		aquatic	CORINE Land Cover (CLC) class	242	CLC code	CLC class assigned from Copernicus CORINE Land Cover.
meas_00284		aquatic_Tplj3		aquatic	pH	7.6	pH	Field measurement (mean of 3 belt transects per site, where available).
meas_00285		aquatic_Tplj3		aquatic	Dissolved oxygen	5.12	mg/L	Field measurement (mean of 3 belt transects per site, where available).
meas_00286		aquatic_Tplj3		aquatic	Conductivity	260	µS/cm	Field measurement (mean of 3 belt transects per site, where available).
meas_00287		aquatic_Tplj3		aquatic	Temperature	22.51	°C	Field measurement (mean of 3 belt transects per site, where available).
meas_00288		aquatic_Tplj3		aquatic	water velocity class	1	ordinal class	Velocity class: 1 = standing water; 2 = slow flowing.
meas_00289		aquatic_Tplj3		aquatic	CORINE Land Cover (CLC) class	242	CLC code	CLC class assigned from Copernicus CORINE Land Cover.
meas_00290		aquatic_Srknj1		aquatic	pH	7.24	pH	Field measurement (mean of 3 belt transects per site, where available).
meas_00291		aquatic_Srknj1		aquatic	Dissolved oxygen	6.01	mg/L	Field measurement (mean of 3 belt transects per site, where available).
meas_00292		aquatic_Srknj1		aquatic	Conductivity	880	µS/cm	Field measurement (mean of 3 belt transects per site, where available).
meas_00293		aquatic_Srknj1		aquatic	Temperature	23.64	°C	Field measurement (mean of 3 belt transects per site, where available).
meas_00294		aquatic_Srknj1		aquatic	water velocity class	2	ordinal class	Velocity class: 1 = standing water; 2 = slow flowing.
meas_00295		aquatic_Srknj1		aquatic	CORINE Land Cover (CLC) class	411	CLC code	CLC class assigned from Copernicus CORINE Land Cover.
meas_00296		aquatic_Srknj2		aquatic	pH	7.24	pH	Field measurement (mean of 3 belt transects per site, where available).
meas_00297		aquatic_Srknj2		aquatic	Dissolved oxygen	6.01	mg/L	Field measurement (mean of 3 belt transects per site, where available).
meas_00298		aquatic_Srknj2		aquatic	Conductivity	880	µS/cm	Field measurement (mean of 3 belt transects per site, where available).
meas_00299		aquatic_Srknj2		aquatic	Temperature	23.64	°C	Field measurement (mean of 3 belt transects per site, where available).
meas_00300		aquatic_Srknj2		aquatic	water velocity class	2	ordinal class	Velocity class: 1 = standing water; 2 = slow flowing.
meas_00301		aquatic_Srknj2		aquatic	CORINE Land Cover (CLC) class	411	CLC code	CLC class assigned from Copernicus CORINE Land Cover.
meas_00302		aquatic_Srknj3		aquatic	pH	7.24	pH	Field measurement (mean of 3 belt transects per site, where available).
meas_00303		aquatic_Srknj3		aquatic	Dissolved oxygen	6.01	mg/L	Field measurement (mean of 3 belt transects per site, where available).
meas_00304		aquatic_Srknj3		aquatic	Conductivity	880	µS/cm	Field measurement (mean of 3 belt transects per site, where available).
meas_00305		aquatic_Srknj3		aquatic	Temperature	23.64	°C	Field measurement (mean of 3 belt transects per site, where available).
meas_00306		aquatic_Srknj3		aquatic	water velocity class	2	ordinal class	Velocity class: 1 = standing water; 2 = slow flowing.
meas_00307		aquatic_Srknj3		aquatic	CORINE Land Cover (CLC) class	411	CLC code	CLC class assigned from Copernicus CORINE Land Cover.
meas_00308		aquatic_Srknj4		aquatic	pH	7.24	pH	Field measurement (mean of 3 belt transects per site, where available).
meas_00309		aquatic_Srknj4		aquatic	Dissolved oxygen	6.01	mg/L	Field measurement (mean of 3 belt transects per site, where available).
meas_00310		aquatic_Srknj4		aquatic	Conductivity	880	µS/cm	Field measurement (mean of 3 belt transects per site, where available).
meas_00311		aquatic_Srknj4		aquatic	Temperature	23.64	°C	Field measurement (mean of 3 belt transects per site, where available).
meas_00312		aquatic_Srknj4		aquatic	water velocity class	2	ordinal class	Velocity class: 1 = standing water; 2 = slow flowing.
meas_00313		aquatic_Srknj4		aquatic	CORINE Land Cover (CLC) class	411	CLC code	CLC class assigned from Copernicus CORINE Land Cover.
meas_00314		aquatic_Lrnc3		aquatic	pH	7.03	pH	Field measurement (mean of 3 belt transects per site, where available).
meas_00315		aquatic_Lrnc3		aquatic	Dissolved oxygen	5.24	mg/L	Field measurement (mean of 3 belt transects per site, where available).
meas_00316		aquatic_Lrnc3		aquatic	Conductivity	485	µS/cm	Field measurement (mean of 3 belt transects per site, where available).
meas_00317		aquatic_Lrnc3		aquatic	Temperature	21.59	°C	Field measurement (mean of 3 belt transects per site, where available).
meas_00318		aquatic_Lrnc3		aquatic	water velocity class	1	ordinal class	Velocity class: 1 = standing water; 2 = slow flowing.
meas_00319		aquatic_Lrnc3		aquatic	CORINE Land Cover (CLC) class	411	CLC code	CLC class assigned from Copernicus CORINE Land Cover.
meas_00320		aquatic_Lrnc2		aquatic	pH	7.14	pH	Field measurement (mean of 3 belt transects per site, where available).
meas_00321		aquatic_Lrnc2		aquatic	Dissolved oxygen	4.12	mg/L	Field measurement (mean of 3 belt transects per site, where available).
meas_00322		aquatic_Lrnc2		aquatic	Conductivity	472	µS/cm	Field measurement (mean of 3 belt transects per site, where available).
meas_00323		aquatic_Lrnc2		aquatic	Temperature	22.28	°C	Field measurement (mean of 3 belt transects per site, where available).
meas_00324		aquatic_Lrnc2		aquatic	water velocity class	1	ordinal class	Velocity class: 1 = standing water; 2 = slow flowing.
meas_00325		aquatic_Lrnc2		aquatic	CORINE Land Cover (CLC) class	411	CLC code	CLC class assigned from Copernicus CORINE Land Cover.
meas_00326		aquatic_Lrnc1		aquatic	pH	7.49	pH	Field measurement (mean of 3 belt transects per site, where available).
meas_00327		aquatic_Lrnc1		aquatic	Dissolved oxygen	8.01	mg/L	Field measurement (mean of 3 belt transects per site, where available).
meas_00328		aquatic_Lrnc1		aquatic	Conductivity	334	µS/cm	Field measurement (mean of 3 belt transects per site, where available).
meas_00329		aquatic_Lrnc1		aquatic	Temperature	26.2	°C	Field measurement (mean of 3 belt transects per site, where available).
meas_00330		aquatic_Lrnc1		aquatic	water velocity class	1	ordinal class	Velocity class: 1 = standing water; 2 = slow flowing.
meas_00331		aquatic_Lrnc1		aquatic	CORINE Land Cover (CLC) class	411	CLC code	CLC class assigned from Copernicus CORINE Land Cover.
